# Supplementary material for: General public knowledge, attitudes, and practices about rabies and associated factors in Gomma district of Jimma zone, southwestern Ethiopia
Source: PLoS Negl Trop Dis. 2024 Oct 14;18(10):e0012551. doi: 10.1371/journal.pntd.0012551 (PMC11472934; doi:10.1371/journal.pntd.0012551)
Supplement: S1 Table — (XLS) [file pntd.0012551.s001.xls]

## Sheet: Data
ID	Residence	Age	Sex	Marital status	Education	Religion	Occupation	Dog Ownership	Knowing someone who had exposed to rabies	have you ever heard of rabies	From where you heard of rabies	cause of the disease	season rabies is more common	source of rabies	species commonly affected by rabies	does rabies transmitted from animal to human	how rabies transmitted from animal to human	preventable by dog vaccination	signs and symptoms of a person bitten by a rabid dog	signs and symptoms of rabies in animals	knowing fatal nature of rabies	Incubation period of rabies	PEP prevent disease development	can organ transplant of rabies infected person be risky to the receiver	eating roasted meat of animal died of rabies could be medicine for rabies	free roaming or stray dogs are important in rabies transmission	may exposure go unrecognised without showing any sign	rabies is curable after onset of symptom	eliminating stray or confining dogs help to prevent rabies	what first aid applied following bite by suspected rabid animal	when would you present to hospital after bite	how rabies suspected bite managed	what action for rabid animal	if killed what action taken with the carcass	are you vaccinating your dogs against rabies once a year	Knowledge score	Attidude score	Practice score
1	Rural	18-30	F	Single	Secondary school	Orthodox	Student	Yes	No	Yes	Non Mass Media	Do not know	Summer	Dog and wild canine	Human and other domestic animals	Yes	Bite by any rabid animal, contact with rabid animal saliva on open wound	Yes	Puppy sound in the abdomen	Change in behavior	Yes	Greater than 40 days	Yes	Do not know	Do not know	Do not know	No	No	Yes	Went to traditional healer	Immidiately after being bitten	Post exposure prophylaxis	Killed by community	Bury	No	1	0	1
2	Urban	18-30	F	Single	Diploma and above	Orthodox	Civil servant	Yes	No	Yes	Non Mass Media	Virus	Summer	Dog and wild canine	Dog and human	Yes	Bite by any rabid animal, contact with rabid animal saliva on open wound	Yes	Paralysis	Change in behavior	Yes	Greater than 40 days	Do not know	No	No	Yes	Yes	Yes	Yes	Immidiately washing the wound with soap and water	Immidiately after being bitten	Post exposure prophylaxis	Do not know	Do not know	No	1	0	0
3	Urban	18-30	F	Married	Diploma and above	Orthodox	Civil servant	Yes	No	Yes	Non Mass Media	Do not know	Winter	Dog and wild canine	Dog and human	Yes	Rabid animal respiration	Yes	Do not know	Change in behavior	Yes	Do not know	Yes	No	No	Yes	Do not know	Yes	Yes	Immidiately washing the wound with soap and water	Immidiately after being bitten	Post exposure prophylaxis	Do not know	Do not know	No	0	0	0
4	Rural	≥46	M	Married	Primary school	Muslim	Farmer	No	No	Yes	Mixed source	Bacteria	Summer	Dog and wild canine	Human and other domestic animals	Yes	bte by any rabid animal	Yes	Puppysound in the abdomen	Change in behavior	Yes	Greater than 40 days	Yes	Yes	No	Yes	Yes	Yes	Yes	Immidiately washing the wound with soap and water	Immidiately after being bitten	Post exposure prophylaxis	Killed by community	Bury	No	1	1	1
5	Rural	≥46	F	Married	Illitrate	Orthodox	Farmer	Yes	Yes	Yes	Non Mass Media	Starvation	Summer	Dog and wild canine	Human and other domestic animals	Yes	Bite by any rabid animal, contact with rabid animal saliva on open wound	Yes	Hydrophobia, puppy sound in the abdomen	Change in behavior	Yes	Greater than 40 days	Yes	Do not know	Yes	Yes	No	Yes	Yes	Went to traditional healer	Immidiately after being bitten	Post exposure prophylaxis	Killed by community	Bury	No	1	0	1
6	Rural	≥46	M	Married	Illitrate	Orthodox	Farmer	No	No	Yes	Non Mass Media	Do not know	Autumn	Do not know	Human and other domestic animals	Yes	Bite by any rabid animal, contact with rabid animal saliva on open wound	Yes	Puppy sound in the abdomen	Do not know	Yes	Do not know	Do not know	No	Do not know	No	Do not know	Yes	Yes	Went to traditional healer	Immidiately after being bitten	Post exposure prophylaxis	Do not know	Do not know	No	0	0	0
7	Rural	31-45	F	Married	Primary school	Muslim	Farmer	No	No	Yes	Non Mass Media	Bacteria	Summer	Dog and wild canine	Human and other domestic animals	Yes	Bite by any rabid animal, contact with rabid animal saliva on open wound, raw meat and milk	No	Puppy sound in the abdomen	Change in behavior	Yes	Greater than 40 days	Yes	Yes	No	Yes	Yes	No	Yes	Went to traditional healer	Immidiately after being bitten	Post exposure prophylaxis	Tie	Do not know	No	0	1	0
8	Rural	31-45	M	Married	Illitrate	Muslim	Farmer	No	No	Yes	Mass media	Starvation	Autumn	Dog and wild canine	Human and other domestic animals	Yes	Bite by any rabid animal, contact with rabid animal saliva on open wound, raw meat and milk	Yes	Stop eating and drinking, Hypersalivation, puppy sound in the abdomen	Change in behavior	Yes	Greater than 40 days	Yes	Yes	Do not know	Yes	Do not know	No	Yes	Nothing	Immidiately after being bitten	Post exposure prophylaxis	Killed by community	Bury	No	0	0	1
9	Rural	31-45	M	Married	Primary school	Muslim	Farmer	No	Yes	Yes	Non Mass Media	Virus	Summer	Dog and wild canine	Human and other domestic animals	Yes	Bite by any rabid animal, contact with rabid animal saliva on open wound, raw meat and milk	Yes	Puppy sound in the abdomen	Change in behavior	Yes	Greater than 40 days	Yes	Yes	No	Yes	No	Yes	Yes	Went to traditional healer	Immidiately after being bitten	Post exposure prophylaxis	Killed by community	Bury	No	1	0	1
10	Rural	≥46	M	Married	Primary school	Muslim	Farmer	No	No	Yes	Non Mass Media	Virus	Summer	Dog and wild canine	Human and other domestic animals	Yes	Bite by any rabid animal, contact with rabid animal saliva on open wound, raw meat and milk, rabid animal respiration	Yes	Puppy sound in the abdomen	Change in behavior	Yes	Greater than 40 days	Yes	Do not know	Do not know	Yes	No	No	Yes	Went to traditional healer	Immidiately after being bitten	Herbal remedies	Killed by community	Bury	No	1	0	0
11	Urban	18-30	M	Divorced	Primary school	Muslim	Daily laborer	Yes	No	Yes	Non Mass Media	Do not know	Spring	Dog and wild canine	Human and other domestic animals	Yes	Bite by any rabid animal, contact with rabid animal saliva on open wound, raw meat and milk	No	Puppy sound in the abdomen	Change in behavior	Yes	Greater than 40 days	Yes	Do not know	No	Yes	No	No	Yes	Tying with cloth	Immidiately after being bitten	Post exposure prophylaxis	Killed by community	Bury	No	0	0	1
12	Urban	18-30	M	Single	Secondary school	Muslim	Farmer	Yes	No	No	Nowhere	Do not know	Do not know	Do not know	Do not know	Do not know	Do not know	Do not know	Do not know	Do not know	Do not know	Do not know	Do not know	Do not know	Do not know	Do not know	Do not know	Do not know	Do not know	Do nothing	Do not know	Do not know	Do not know	Do not know	No	0	0	0
13	Urban	18-30	M	Single	Primary school	Muslim	Merchant	No	No	Yes	Non Mass Media	Virus	Summer	Dog and wild canine	Human and other domestic animals	Yes	Bite by any rabid animal, contact with rabid animal saliva on open wound, raw meat and milk	Yes	Puppy sound in the abdomen	Salivation and change in behavior	Yes	Less than 40 days	Yes	Yes	No	Yes	Yes	Yes	Yes	Went to traditional healer	Immidiately after being bitten	Herbal remedies	Killed by community	Bury	No	1	1	0
14	Urban	18-30	M	Married	Primary school	Muslim	Farmer	No	No	Yes	Mixed source	Do not know	Spring	Dog and wild canine	Human and other domestic animals	Yes	Bite by any rabid animal, contact with rabid animal saliva on open wound, raw meat and milk	Yes	Hypersalivation and Puppy sound in the abdomen	Salivation, stop eating and change in behavior	Yes	Greater than 40 days	Yes	Yes	No	Yes	Do not know	No	Yes	Went to traditional healer	Immidiately after being bitten	Post exposure prophylaxis	Killed by community	Bury	No	0	1	1
15	Urban	18-30	M	Single	Secondary school	Muslim	Student	No	No	Yes	Non Mass Media	Do not know	Summer	Dog and wild canine	Human and other domestic animals	Yes	bite by any rabid animal	Yes	Puppy sound in the abdomen	Change in behavior	Yes	Greater than 40 days	Yes	Yes	No	Yes	Yes	No	Yes	Tying with cloth	Immidiately after being bitten	Post exposure prophylaxis	Killed by community	Bury	No	1	1	1
16	Urban	18-30	M	Single	Secondary school	Muslim	Daily laborer	No	No	Yes	Mass media	Do not know	Summer	Dog and wild canine	Human and other domestic animals	Yes	Bite by any rabid animal, contact with rabid animal saliva on open wound	Yes	Puppy sound in the abdomen	Change in behavior	Yes	Greater than 40 days	Yes	Do not know	No	Yes	No	Yes	Yes	nothing	Immidiately after being bitten	Herbal remedies	Killed by community	Bury	No	1	0	0
17	Rural	31-45	M	Married	Primary school	Muslim	Farmer	No	No	Yes	Mixed source	Bacteria	Summer	Dog and wild canine	Dog only	Yes	Bite by any rabid animal, contact with rabid animal saliva on open wound, raw meat and milk	Yes	Puppy sound in the abdomen	Change in behavior	Yes	Greater than 40 days	Yes	Yes	No	Yes	No	No	Yes	Immidiately washing the wound with soap and water	Between 2 to 14 days after being bitten	Post exposure prophylaxis	Killed by community	Bury	No	0	1	1
18	Urban	18-30	M	Single	Primary school	Muslim	Merchant	Yes	No	No	Nowhere	Do not know	Do not know	Do not know	Do not know	Do not know	Do not know	Do not know	Do not know	Do not know	Do not know	Do not know	Do not know	Do not know	Do not know	Do not know	Do not know	Do not know	Do not know	Nothing	Do not know	Do not know	Do not know	Do not know	No	0	0	0
19	Rural	≥46	M	Married	Illitrate	Orthodox	Farmer	Yes	No	Yes	Non Mass Media	Do not know	Summer	Dog and wild canine	Human and other domestic animals	Yes	Bite by any rabid animal, contact with rabid animal saliva on open wound, raw meat and milk, rabid animal respiration	Yes	Hypersalivation and Puppy sound in the abdomen	Change in behavior	Yes	Greater than 40 days	Yes	Do not know	Do not know	Yes	Yes	No	Yes	Nothing	Immidiately after being bitten	Post exposure prophylaxis	Killed by community	Bury	No	1	1	1
20	Urban	18-30	M	Single	Secondary school	Muslim	Daily laborer	No	Yes	Yes	Mixed source	Virus	Summer	Do not know	Human and other domestic animals	Yes	bite by any rabid animal	Yes	Do not know	Change in behavior	Yes	Do not know	Do not know	Yes	No	Do not know	Yes	Yes	Yes	Tying with cloth	Immidiately after being bitten	Post exposure prophylaxis	Killed by community	Bury	No	1	0	1
21	Urban	31-45	M	Married	Primary school	Muslim	Merchant	Yes	No	Yes	Non Mass Media	Virus	Summer	Dog and wild canine	Human and other domestic animals	Yes	Bite by any rabid animal, contact with rabid animal saliva on open wound	Yes	Hypersalivation, hyrophobia and puppy sound in the abdomen	Change in behavior	Yes	Do not know	Yes	Yes	No	Yes	No	Do not know	Yes	Immidiately washing the wound with soap and water	Immidiately after being bitten	Post exposure prophylaxis	Killed by community	Bury	No	1	0	1
22	Urban	18-30	M	Married	Primary school	Muslim	Merchant	No	Yes	Yes	Non Mass Media	Bacteria	Winter	Dog	Dog only	Yes	Bite by any rabid animal, contact with rabid animal saliva on open wound, raw meat and milk	Yes	Stop eating and drinking and hypersalivation	Change in behavior	Yes	Greater than 40 days	Yes	No	No	Yes	No	Yes	Yes	Tying with cloth	Immidiately after being bitten	Post exposure prophylaxis	Killed by community	Bury	No	0	0	1
23	Urban	≥46	M	Married	Primary school	Muslim	Merchant	No	No	Yes	Mass media	Bacteria	Summer	Dog	Human and other domestic animals	Yes	Bite by any rabid animal, contact with rabid animal saliva on open wound, raw meat and milk, rabid animal respiration	Yes	Hypersalivation and Puppy sound in the abdomen	Change in behavior	Yes	Greater than 40 days	Yes	Yes	No	Yes	Yes	No	Yes	Went to traditional healer	Immidiately after being bitten	Post exposure prophylaxis	Killed by community	Bury	No	0	1	1
24	Urban	31-45	M	Married	Secondary school	Orthodox	Merchant	No	No	Yes	Mixed source	Virus	Summer	Dog and wild canine	Human and other domestic animals	Yes	Bite by any rabid animal, contact with rabid animal saliva on open wound	Yes	Puppy sound in the abdomen	Change in behavior	Yes	Greater than 40 days	Yes	Yes	Do not know	Yes	Yes	Yes	Yes	Nothing	Immidiately after being bitten	Post exposure prophylaxis	Killed by community	Bury	No	1	0	1
25	Urban	18-30	M	Single	Primary school	Muslim	Daily laborer	No	No	Yes	Non Mass Media	Virus	Summer	Dog and wild canine	Human and other domestic animals	Yes	bite by any rabid animal	Yes	Puppy sound in the abdomen	Change in behavior	Yes	Greater than 40 days	Yes	No	No	Yes	No	Yes	Yes	Immidiately washing the wound with soap and water	Immidiately after being bitten	Post exposure prophylaxis	Killed by community	Bury	No	1	0	1
26	Rural	18-30	M	Married	Primary school	Muslim	Farmer	No	No	Yes	Non Mass Media	Do not know	Autumn	Dog and wild canine	Human and other domestic animals	Yes	bite by any rabid animal	Yes	Puppy sound in the abdomen	Change in behavior	Yes	Greater than 40 days	Yes	Do not know	No	Yes	Do not know	Do not know	Yes	Tying with cloth	Immidiately after being bitten	Post exposure prophylaxis	Killed by community	Bury	No	1	0	1
27	Rural	18-30	M	Single	Secondary school	Muslim	Student	Yes	No	Yes	Non Mass Media	Virus	Summer	Dog and wild canine	Human and other domestic animals	Yes	Bite by any rabid animal, contact with rabid animal saliva on open wound, raw meat and milk	Yes	Do not know	Change in behavior	Yes	Greater than 40 days	Do not know	Yes	Do not know	Yes	No	Yes	Yes	Immidiately washing the wound with soap and water	Immidiately after being bitten	Post exposure prophylaxis	Killed by community	Bury	No	1	0	1
28	Rural	18-30	M	Married	Diploma and above	Muslim	Civil servant	No	Yes	Yes	Mixed source	Virus	Autumn	Dog and wild canine	Human and other domestic animals	Yes	Bite by any rabid animal, contact with rabid animal saliva on open wound	Yes	Puppy sound in the abdomen	Change in behavior	Yes	Immidiate	Yes	Yes	No	Yes	No	Yes	Yes	Tying with cloth	Immidiately after being bitten	Post exposure prophylaxis	Killed by community	Bury	No	1	1	1
29	Rural	≥46	M	Married	Primary school	Muslim	Farmer	Yes	No	Yes	Non Mass Media	Do not know	Autumn	Dog and wild canine	Human and other domestic animals	Yes	Bite by any rabid animal, raw meat and milk and rabid animal respiration	Yes	Puppy sound in the abdomen	Change in behavior	Yes	Less than 40 days	Yes	Yes	No	Yes	No	No	Yes	Tying with cloth	Immidiately after being bitten	Post exposure prophylaxis	Killed by community	Bury	No	0	1	1
30	Rural	18-30	M	Single	Primary school	Muslim	Farmer	No	No	Yes	Non Mass Media	Do not know	Summer	Dog and wild canine	Human and other domestic animals	No	Do not know	Do not know	Do not know	Do not know	Do not know	Do not know	Do not know	Do not know	Do not know	Do not know	Do not know	Do not know	Do not know	Nothing	Immidiately after being bitten	Post exposure prophylaxis	Killed by community	Throw it away	No	0	0	0
31	Urban	18-30	M	Single	Secondary school	Muslim	Daily laborer	No	No	Yes	Mass media	Virus	Spring	Dog and wild canine	Human and other domestic animals	Yes	bite by any rabid animal	Yes	Puppy sound in the abdomen	Do not know	Yes	Greater than 40 days	Yes	No	No	Yes	No	Yes	Yes	Tying with cloth	Immidiately after being bitten	Post exposure prophylaxis	Tie	Do not know	No	1	0	0
32	Rural	18-30	M	Married	Primary school	Muslim	Daily laborer	No	No	Yes	Non Mass Media	Bacteria	Winter	Dog and wild canine	Human and other domestic animals	Yes	Bite by any rabid animal, contact with rabid animal saliva on open wound	Yes	Do not know	Do not know	No	Do not know	Yes	Do not know	Do not know	Yes	Do not know	Yes	Yes	Went to traditional healer	Immidiately after being bitten	Post exposure prophylaxis	Killed by community	Bury	No	0	0	1
33	Urban	≥46	M	Married	Secondary school	Muslim	Farmer	No	No	Yes	Non Mass Media	Do not know	Winter	Dog and wild canine	Human and other domestic animals	Yes	Bite by any rabid animal, contact with rabid animal saliva on open wound, raw meat and milk	Yes	Hypersalivation	Change in behavior	Yes	Less than 40 days	Yes	Yes	No	Yes	No	No	Yes	Tying with cloth	Immidiately after being bitten	Post exposure prophylaxis	Killed by community	Bury	No	0	1	1
34	Rural	18-30	M	Single	Primary school	Muslim	Farmer	No	No	Yes	Mass media	Bacteria	Spring	Dog and wild canine	Human and other domestic animals	Yes	Bite by any rabid animal, contact with rabid animal saliva on open wound, raw meat and milk	Yes	Puppy sound in the abdomen	Change in behavior	No	Do not know	Yes	Yes	No	Yes	No	Yes	Yes	Went to traditional healer	Between 2 to 14 days after being bitten	Post exposure prophylaxis	Killed by community	Bury	No	0	0	0
35	Urban	18-30	M	Single	Diploma and above	Muslim	Daily laborer	Yes	No	Yes	Non Mass Media	Virus	Summer	Dog and wild canine	dog and human	Yes	bite by any rabid animal	Yes	Do not know	Change in behavior	No	Do not know	Yes	Do not know	No	Yes	Do not know	Yes	Yes	Tying with cloth	Immidiately after being bitten	Post exposure prophylaxis	Killed by community	Throw it away	No	1	0	0
36	Urban	18-30	M	Single	Secondary school	Muslim	Student	Yes	Yes	Yes	Non Mass Media	Virus	Summer	Dog and wild canine	Human and other domestic animals	Yes	Bite by any rabid animal, contact with rabid animal saliva on open wound, raw meat and milk	Yes	Puppy sound in the abdomen	Change in behavior	Yes	Greater than 40 days	Yes	No	No	Yes	Do not know	Yes	Yes	Went to traditional healer	Immidiately after being bitten	Post exposure prophylaxis	Killed by community	Bury	Yes	1	0	1
37	Urban	18-30	M	Single	Secondary school	Muslim	Daily laborer	Yes	Yes	Yes	Non Mass Media	Do not know	Autumn	Dog and wild canine	Human and other domestic animals	Yes	bite by any rabid animal and rabid animal respiration	Yes	Puppy sound in the abdomen	Stop eating and drinking	Yes	Greater than 40 days	Yes	Do not know	Do not know	Yes	Do not know	Yes	Yes	Went to traditional healer	Immidiately after being bitten	Post exposure prophylaxis	Killed by community	Bury	No	1	0	1
38	Rural	≥46	M	Married	Primary school	Muslim	Farmer	No	Yes	Yes	Non Mass Media	Virus	Spring	Dog and wild canine	Human and other domestic animals	Yes	Bite by any rabid animal, contact with rabid animal saliva on open wound, raw meat and milk and rabid animal respiration	Yes	Hypersalivation and Puppy sound in the abdomen	Change in behavior	Yes	Less than 40 days	Do not know	Yes	Yes	Yes	Yes	No	Yes	Tying with cloth	Depends on severity of the bite	Herbal remedies	Killed by community	Burn	No	0	0	0
39	Rural	18-30	M	Single	Diploma and above	Muslim	Civil servant	No	No	Yes	Mixed source	Do not know	Spring	Dog and wild canine	Human and other domestic animals	Yes	bite by any rabid animal	Yes	Hypersalivation and Puppy sound in the abdomen	Do not know	Yes	Do not know	Yes	Yes	No	Yes	Do not know	Yes	Yes	Tying with cloth	Immidiately after being bitten	Herbal remedies	Killed by community	Bury	No	0	0	0
40	Rural	18-30	M	Married	Secondary school	Muslim	Merchant	No	No	Yes	Mixed source	Do not know	Summer	Do not know	Do not know	Do not know	Do not know	Do not know	Puppy sound in the abdomen	Do not know	Yes	Greater than 40 days	Yes	Do not know	No	Yes	No	Yes	Yes	Immidiately washing the wound with soap and water	Immidiately after being bitten	Post exposure prophylaxis	Killed by community	Burn	No	0	0	1
41	Rural	18-30	M	Married	Primary school	Muslim	Farmer	No	No	Yes	Non Mass Media	Do not know	Spring	Dog and wild canine	Human and other domestic animals	Yes	Bite by any rabid animal, contact with rabid animal saliva on open wound, raw meat and milk	Yes	Stop eating and drinking,hypersalivation, hyrophobia and puppy sound in the abdomen	Change in behavior	Yes	Greater than 40 days	Yes	Yes	No	Yes	No	Yes	Yes	Tying with cloth	Immidiately after being bitten	Post exposure prophylaxis	Killed by community	Bury	No	0	0	1
42	Rural	18-30	M	Single	Primary school	Muslim	Merchant	Yes	No	Yes	Non Mass Media	Do not know	Summer	Dog and wild canine	Human and other domestic animals	Yes	bite by any rabid animal and raw meat and milk	Do not know	Puppy sound in the abdomen	Do not know	Yes	Do not know	Yes	Do not know	Do not know	Yes	Do not know	Do not know	Yes	Went to traditional healer	Immidiately after being bitten	Post exposure prophylaxis	Killed by community	Bury	No	0	0	1
43	Rural	18-30	M	Single	Primary school	Muslim	Merchant	Yes	No	Yes	Mixed source	Do not know	Winter	Do not know	Human and other domestic animals	Yes	Bite by any rabid animal, contact with rabid animal saliva on open wound and rabid animal respiration	Yes	Do not know	Change in behavior	Yes	Greater than 40 days	Yes	Do not know	Do not know	Yes	Do not know	No	Yes	Nothing	Immidiately after being bitten	Herbal remedies	Killed by community	Bury	No	0	0	0
44	Rural	18-30	M	Married	Illitrate	Muslim	Merchant	No	Yes	Yes	Non Mass Media	Do not know	Do not know	Dog and wild canine	Human and other domestic animals	Yes	Bite by any rabid animal, contact with rabid animal saliva on open wound, raw meat and milk	Yes	Hypersalivation and Puppy sound in the abdomen	Change in behavior	Yes	Less than 40 days	Yes	Do not know	No	Yes	No	Yes	Yes	Tying with cloth	Immidiately after being bitten	Post exposure prophylaxis	Killed by community	Bury	No	0	0	1
45	Rural	31-45	M	Married	Primary school	Muslim	Farmer	No	Yes	Yes	Mixed source	Do not know	Summer	Dog and wild canine	Human and other domestic animals	Yes	Bite by any rabid animal, contact with rabid animal saliva on open wound and rabid animal respiration	Yes	Hypersalivation and Puppy sound in the abdomen	Salivation and change in behavior	Yes	Greater than 40 days	Yes	Yes	No	Yes	No	Yes	Yes	Immidiately washing the wound with soap and water	Immidiately after being bitten	Post exposure prophylaxis	Killed by community	Burn	No	1	0	1
46	Rural	≥46	M	Married	Diploma and above	Muslim	Civil servant	No	No	Yes	Mixed source	Virus	Spring	Do not know	Human and other domestic animals	Yes	Bite by any rabid animal, contact with rabid animal saliva on open wound, raw meat and milk	Yes	Puppy sound in the abdomen	Salivation and change in behavior	Yes	Less than 40 days	Yes	Yes	No	Yes	Do not know	Yes	Yes	Nothing	Immidiately after being bitten	Post exposure prophylaxis	Killed by community	Bury	No	0	0	1
47	Rural	≥46	M	Married	Primary school	Muslim	Farmer	No	No	Yes	Non Mass Media	Do not know	Summer	Dog and wild canine	Human and other domestic animals	Yes	Bite by any rabid animal and contact with rabid animal saliva on open wound	Yes	Puppy sound in the abdomen	Change in behavior	Yes	Greater than 40 days	Yes	Yes	Do not know	Yes	No	Do not know	Yes	Tying with cloth	Immidiately after being bitten	Post exposure prophylaxis	Killed by community	Bury	No	1	0	1
48	Rural	31-45	M	Married	Secondary school	Muslim	Farmer	Yes	No	Yes	Mixed source	Virus	Spring	Dog and wild canine	Human and other domestic animals	Yes	Bite by any rabid animal, contact with rabid animal saliva on open wound, raw meat and milk	Yes	Hypersalivation and Puppy sound in the abdomen	Salivation and change in behavior	Yes	Greater than 40 days	Yes	Do not know	Do not know	Yes	No	No	Yes	Nothing	Immidiately after being bitten	Post exposure prophylaxis	Killed by community	Bury	No	1	0	1
49	Rural	31-45	M	Married	Secondary school	Muslim	Farmer	Yes	Yes	Yes	Non Mass Media	Virus	Winter	Dog and wild canine	Human and other domestic animals	Yes	Bite by any rabid animal and contact with rabid animal saliva on open wound	Yes	Stop eating and drinking and hypersalivation	Change in behavior	Yes	Greater than 40 days	Yes	Do not know	No	Yes	Do not know	No	Yes	Tying with cloth	Immidiately after being bitten	Post exposure prophylaxis	Killed by community	Bury	No	1	1	1
50	Urban	31-45	F	Married	Primary school	Muslim	Merchant	Yes	Yes	Yes	Mixed source	Bacteria	Winter	Dog and wild canine	Human and other domestic animals	Yes	Bite by any rabid animal, contact with rabid animal saliva on open wound and rabid animal respiration	Yes	Hypersalivation and Puppy sound in the abdomen	Salivation and change in behavior	Yes	Greater than 40 days	Yes	Do not know	No	Yes	Yes	Yes	Yes	Tying with cloth	Immidiately after being bitten	Post exposure prophylaxis	Killed by community	Bury	No	1	1	1
51	Urban	31-45	M	Married	Secondary school	Muslim	Merchant	Yes	Yes	Yes	Non Mass Media	Bacteria	Spring	Dog and wild canine	Human and other domestic animals	Yes	Bite by any rabid animal, contact with rabid animal saliva on open wound, raw meat and milk and rabid animal respiration	Yes	stop eating and drinking, hypersalivation, hydrophobia and puppy sound in the abdomen	salivation, stop eating and drinking and change in behavior	Yes	Less than 40 days	Yes	Do not know	No	Yes	Yes	Do not know	Yes	Immidiately washing the wound with soap and water	Immidiately after being bitten	Post exposure prophylaxis	Killed by community	Bury	Yes	0	1	1
52	Rural	18-30	F	Single	Secondary school	Muslim	Student	No	Yes	Yes	Non Mass Media	Do not know	Autumn	Dog and wild canine	Human and other domestic animals	Yes	Bite by any rabid animal, contact with rabid animal saliva on open wound and rabid animal respiration	Yes	Puppy sound in the abdomen	Do not know	Yes	Greater than 40 days	Yes	Do not know	No	Yes	Yes	No	Yes	Immidiately washing the wound with soap and water	Immidiately after being bitten	Post exposure prophylaxis	Killed by community	Bury	No	0	1	1
53	Rural	18-30	F	Single	Secondary school	Muslim	Student	No	No	Yes	Non Mass Media	Bacteria	Winter	Dog and wild canine	Human and other domestic animals	Yes	Bite by any rabid animal, contact with rabid animal saliva on open wound, raw meat and milk and rabid animal respiration	Yes	stop eating and drinking, hypersalivation and puppy sound in the abdomen	Salivation and change in behavior	Yes	Greater than 40 days	Yes	Yes	No	Yes	Yes	Yes	Yes	Tying with cloth	Immidiately after being bitten	Post exposure prophylaxis	Killed by community	Bury	No	0	1	1
54	Urban	18-30	F	Married	Secondary school	Muslim	Merchant	Yes	Yes	Yes	Mixed source	Virus	Autumn	Dog and wild canine	Human and other domestic animals	Yes	Bite by any rabid animal, contact with rabid animal saliva on open wound and rabid animal respiration	Yes	hypersalivation, hydrophobia and puppy sound in the abdomen	Salivation and change in behavior	Yes	Greater than 40 days	Yes	Yes	No	Yes	No	No	Yes	Immidiately washing the wound with soap and water	Immidiately after being bitten	Post exposure prophylaxis	Killed by community	Burn	No	1	1	1
55	Rural	18-30	F	Single	Secondary school	Orthodox	Student	No	No	Yes	Non Mass Media	Do not know	Summer	Do not know	Dog and human	Yes	bite by any rabid animal	Yes	Hydrophobia	Change in behavior	Yes	Do not know	Yes	Do not know	No	Yes	No	Do not know	Yes	Nothing	Immidiately after being bitten	Post exposure prophylaxis	Killed by community	Bury	No	0	0	1
56	Rural	18-30	F	Single	Secondary school	Orthodox	Student	Yes	No	Yes	Non Mass Media	Do not know	Summer	Do not know	Dog and human	Yes	bite by any rabid animal	Yes	Puppy sound in the abdomen	Salivation	Yes	Greater than 40 days	Yes	Yes	Do not know	Yes	Do not know	Yes	Yes	Immidiately washing the wound with soap and water	Immidiately after being bitten	Holy water	Killed by community	Bury	No	1	0	1
57	Rural	31-45	M	Married	Primary school	Muslim	Farmer	No	Yes	Yes	Mixed source	Bacteria	Summer	Dog and wild canine	Human and other domestic animals	Yes	Bite by any rabid animal, contact with rabid animal saliva on open wound, raw meat and milk and rabid animal respiration	Yes	hypersalivation, hydrophobia and puppy sound in the abdomen	salivation, stop eating and drinking and change in behavior	Yes	Less than 40 days	Yes	Yes	No	No	Yes	No	Yes	Went to traditional healer	Immidiately after being bitten	Post exposure prophylaxis	Killed by community	Bury	No	0	1	1
58	Rural	≥46	M	Married	Primary school	Muslim	Farmer	No	Yes	Yes	Mixed source	Virus	Summer	Dog and wild canine	Human and other domestic animals	Yes	Bite by any rabid animal, contact with rabid animal saliva on open wound and rabid animal respiration	Yes	Puppy sound in the abdomen	salivation, stop eating and drinking and change in behavior	Yes	Less than 40 days	Yes	Yes	Yes	Yes	Yes	Yes	Yes	Tying with cloth	Immidiately after being bitten	Post exposure prophylaxis	Killed by community	Bury	No	1	0	1
59	Rural	18-30	M	Single	Diploma and above	Muslim	Farmer	Yes	Yes	Yes	Non Mass Media	Do not know	Summer	Do not know	Human and other domestic animals	Yes	Bite by any rabid animal, contact with rabid animal saliva on open wound and rabid animal respiration	Yes	hydrophobia and puppy sound in the abdomen	Change in behavior	Yes	Greater than 40 days	Yes	Yes	No	Yes	Yes	Yes	Yes	Tying with cloth	Immidiately after being bitten	Post exposure prophylaxis	Tie	Do not know	Yes	1	1	0
60	Rural	18-30	M	Single	Secondary school	Muslim	Merchant	Yes	Yes	Yes	Mixed source	Virus	Autumn	Dog and wild canine	Human and other domestic animals	Yes	Bite by any rabid animal and contact with rabid animal saliva on open wound	Yes	hypersalivation, hydrophobia and puppy sound in the abdomen	Salivation and change in behavior	Yes	Greater than 40 days	Yes	Yes	Yes	Yes	Yes	No	Yes	Tying with cloth	Immidiately after being bitten	Post exposure prophylaxis	Killed by community	Bury	No	1	1	1
61	Rural	18-30	M	Single	Primary school	Muslim	Farmer	No	Yes	Yes	Non Mass Media	Do not know	Spring	Dog and wild canine	Human and other domestic animals	Yes	Bite by any rabid animal, contact with rabid animal saliva on open wound, raw meat and milk and rabid animal respiration	Yes	hydrophobia and puppy sound in the abdomen	Salivation and change in behavior	Yes	Less than 40 days	Yes	Yes	No	Yes	Yes	No	Yes	Immidiately washing the wound with soap and water	Immidiately after being bitten	Post exposure prophylaxis	Killed by community	Bury	No	0	1	1
62	Rural	18-30	F	Divorced	Illitrate	Muslim	Farmer	No	Yes	No	Nowhere	Do not know	Do not know	Do not know	Do not know	Do not know	Do not know	Do not know	Do not know	Do not know	Do not know	Do not know	Do not know	Do not know	Do not know	Do not know	Do not know	Do not know	Do not know	Do nothing	Do not know	Do not know	Do not know	Do not know	No	0	0	0
63	Rural	31-45	M	Married	Primary school	Muslim	Farmer	Yes	No	Yes	Non Mass Media	Do not know	Spring	Dog and wild canine	Human and other domestic animals	Yes	Bite by any rabid animal and rabid animal respiration	Yes	hydrophobia and puppy sound in the abdomen	Change in behavior	Yes	Greater than 40 days	Yes	Do not know	Do not know	Yes	Do not know	Do not know	Yes	Went to traditional healer	Immidiately after being bitten	Post exposure prophylaxis	Tie	Do not know	No	1	0	0
64	Rural	31-45	M	Married	Illitrate	Muslim	Farmer	Yes	No	Yes	Non Mass Media	Do not know	Spring	Dog and wild canine	Human and other domestic animals	Yes	Bite by any rabid animal and contact with rabid animal saliva on open wound	Yes	Do not know	Do not know	Yes	Less than 40 days	Yes	Do not know	No	Yes	Do not know	Yes	Yes	Went to traditional healer	Immidiately after being bitten	Post exposure prophylaxis	Killed by community	Bury	No	0	0	1
65	Rural	18-30	M	Single	Secondary school	Muslim	Farmer	No	Yes	Yes	Non Mass Media	Do not know	Spring	Dog and wild canine	Human and other domestic animals	Yes	Bite by any rabid animal and raw meat and milk	Yes	Stop eating and drinking,hypersalivation, hyrophobia and puppy sound in the abdomen	Salivation and change in behavior	Yes	Immidiate	Yes	Yes	No	Do not know	No	Yes	Yes	Went to traditional healer	Do nothing	Herbal remedies	Tie	Do not know	No	0	0	0
66	Rural	18-30	M	Single	Secondary school	Muslim	Farmer	Yes	No	Yes	Non Mass Media	Do not know	Winter	Dog and wild canine	Human and other domestic animals	Yes	Bite by any rabid animal, contact with rabid animal saliva on open wound and rabid animal respiration	Yes	Stop eating and drinking and puppy sound in the abdomen	Change in behavior	Yes	Less than 40 days	Do not know	Do not know	Do not know	Yes	No	No	Yes	Tying with cloth	Immidiately after being bitten	Post exposure prophylaxis	Killed by community	Bury	No	0	0	1
67	Rural	18-30	M	Married	Primary school	Muslim	Farmer	Yes	No	Yes	Non Mass Media	Do not know	Summer	Dog and wild canine	Human and other domestic animals	Yes	Bite by any rabid animal, contact with rabid animal saliva on open wound and rabid animal respiration	Yes	Do not know	Do not know	Yes	Less than 40 days	Yes	Yes	No	Yes	Yes	Yes	Yes	Nothing	Immidiately after being bitten	Herbal remedies	Killed by community	Bury	No	0	1	0
68	Rural	≥46	M	Married	Illitrate	Orthodox	Farmer	No	Yes	Yes	Mixed source	Do not know	Summer	Dog and wild canine	Human and other domestic animals	Yes	bite by any rabid animal	Yes	Puppy sound in the abdomen	Change in behavior	Yes	Greater than 40 days	Yes	Yes	No	Yes	No	Yes	Yes	Nothing	Immidiately after being bitten	Post exposure prophylaxis	Killed by community	Bury	No	1	0	1
69	Rural	18-30	M	Single	Primary school	Muslim	Farmer	Yes	Yes	Yes	Mixed source	Bacteria	Summer	Dog and wild canine	Human and other domestic animals	Yes	Bite by any rabid animal and contact with rabid animal saliva on open wound	Yes	hypersalivation, hydrophobia and puppy sound in the abdomen	Salivation and change in behavior	Yes	Greater than 40 days	Yes	No	Yes	Yes	Yes	No	Yes	Tying with cloth	Immidiately after being bitten	Post exposure prophylaxis	Killed by community	Bury	No	1	1	1
70	Rural	18-30	M	Single	Secondary school	Muslim	Student	No	No	Yes	Non Mass Media	Virus	Summer	Dog and wild canine	Human and other domestic animals	Yes	Bite by any rabid animal, contact with rabid animal saliva on open wound, raw meat and milk and rabid animal respiration	Yes	hypersalivation and puppy sound in the abdomen	Salivation	Yes	Greater than 40 days	Yes	Yes	No	Yes	Yes	No	Yes	Tying with cloth	Immidiately after being bitten	Post exposure prophylaxis	Tie	Do not know	No	1	1	0
71	Rural	≥46	M	Married	Primary school	Muslim	Farmer	No	No	Yes	Non Mass Media	Do not know	Autumn	Dog and wild canine	Human and other domestic animals	Yes	Bite by any rabid animal and contact with rabid animal saliva on open wound	Yes	Puppy sound in the abdomen	Do not know	Yes	Greater than 40 days	Yes	No	Do not know	Yes	No	No	Yes	Went to traditional healer	Immidiately after being bitten	Post exposure prophylaxis	Killed by community	Bury	No	0	0	1
72	Urban	≥46	M	Married	Primary school	Muslim	Farmer	No	No	Yes	Non Mass Media	Do not know	Winter	Dog and wild canine	Human and other domestic animals	Yes	Bite by any rabid animal, contact with rabid animal saliva on open wound, raw meat and milk and rabid animal respiration	Yes	Puppy sound in the abdomen	Change in behavior	Yes	Greater than 40 days	Yes	Yes	No	Yes	Do not know	Yes	Yes	Immidiately washing the wound with soap and water	Immidiately after being bitten	Post exposure prophylaxis	Killed by community	Bury	No	0	0	1
73	Urban	31-45	M	Married	Secondary school	Muslim	Merchant	No	Yes	Yes	Mixed source	Virus	Summer	Dog and wild canine	Human and other domestic animals	Yes	Bite by any rabid animal, contact with rabid animal saliva on open wound and raw meat and milk	Yes	hypersalivation and puppy sound in the abdomen	Salivation and change in behavior	Yes	Greater than 40 days	Yes	Yes	No	Yes	No	No	Yes	Nothing	Immidiately after being bitten	Post exposure prophylaxis	Killed by community	Bury	No	1	1	1
74	Urban	31-45	M	Divorced	Primary school	Muslim	Merchant	No	Yes	Yes	Non Mass Media	Do not know	Summer	Dog and wild canine	Human and other domestic animals	Yes	Bite by any rabid animal, contact with rabid animal saliva on open wound, raw meat and milk and rabid animal respiration	Yes	Puppy sound in the abdomen	Change in behavior	Yes	Greater than 40 days	Yes	Yes	Do not know	Yes	Do not know	Yes	Yes	Nothing	Between 2 to 14 days after being bitten	Herbal remedies	Killed by community	Bury	No	1	0	0
75	Urban	≥46	M	Married	Primary school	Muslim	Farmer	Yes	Yes	Yes	Non Mass Media	Do not know	Spring	Dog and wild canine	Human and other domestic animals	Yes	Bite by any rabid animal, contact with rabid animal saliva on open wound, raw meat and milk and rabid animal respiration	Yes	Stop eating and drinking and hypersalivation	Salivation and change in behavior	Yes	Greater than 40 days	Do not know	Do not know	Yes	Yes	Yes	No	Yes	Nothing	Between 2 to 14 days after being bitten	Herbal remedies	Killed by community	Bury	No	1	0	0
76	Urban	31-45	M	Divorced	Primary school	Muslim	Merchant	Yes	No	Yes	Non Mass Media	Do not know	Summer	Dog and wild canine	Human and other domestic animals	Yes	Bite by any rabid animal, contact with rabid animal saliva on open wound and rabid animal respiration	Do not know	Hypersalivation	Do not know	Yes	Less than 40 days	Yes	Do not know	No	Yes	Do not know	Yes	Yes	Went to traditional healer	Immidiately after being bitten	Post exposure prophylaxis	Tie	Do not know	No	0	0	0
77	Urban	31-45	F	Married	Secondary school	Muslim	Merchant	No	Yes	Yes	Mixed source	Virus	Summer	Dog and wild canine	Human and other domestic animals	Yes	Bite by any rabid animal and contact with rabid animal saliva on open wound	Yes	Stop eating and drinking,hypersalivation and puppy sound in the abdomen	Change in behavior	Yes	Greater than 40 days	Yes	Yes	No	Yes	Yes	Yes	Yes	Went to traditional healer	Immidiately after being bitten	Post exposure prophylaxis	Killed by community	Bury	No	1	1	1
78	Rural	≥46	M	Married	Illitrate	Muslim	Farmer	No	Yes	Yes	Mixed source	Bacteria	Winter	Dog and wild canine	Human and other domestic animals	Yes	Bite by any rabid animal, contact with rabid animal saliva on open wound and raw meat and milk	Yes	Stop eating and drinking,hypersalivation and hyrophobia	Change in behavior	Yes	Greater than 40 days	Yes	Do not know	No	Yes	Do not know	No	Yes	Nothing	Immidiately after being bitten	Post exposure prophylaxis	Killed by community	Bury	No	1	1	1
79	Rural	31-45	M	Married	Diploma and above	Muslim	Civil servant	No	Yes	Yes	Non Mass Media	Virus	Autumn	Dog and wild canine	Human and other domestic animals	Yes	Bite by any rabid animal, contact with rabid animal saliva on open wound and raw meat and milk	Yes	Stop eating and drinking and puppy sound in the abdomen	Change in behavior	Yes	Greater than 40 days	Yes	Yes	No	Yes	Yes	No	Yes	Immidiately washing the wound with soap and water	Immidiately after being bitten	Post exposure prophylaxis	Killed by community	Bury	No	1	1	1
80	Urban	31-45	M	Married	Primary school	Muslim	Merchant	No	Yes	Yes	Mixed source	Virus	Autumn	Dog and wild canine	Human and other domestic animals	Yes	Bite by any rabid animal and contact with rabid animal saliva on open wound	Yes	hypersalivation and puppy sound in the abdomen	Change in behavior	Yes	Greater than 40 days	Yes	Do not know	No	Yes	No	Yes	Yes	Immidiately washing the wound with soap and water	Immidiately after being bitten	Post exposure prophylaxis	Killed by community	Bury	No	1	0	1
81	Rural	≥46	M	Married	Primary school	Muslim	Farmer	No	No	Yes	Non Mass Media	Do not know	Autumn	Dog and wild canine	Human and other domestic animals	Yes	Bite by any rabid animal and contact with rabid animal saliva on open wound	Yes	Puppy sound in the abdomen	Do not know	Yes	Greater than 40 days	Yes	No	Do not know	Yes	No	No	Yes	Went to traditional healer	Immidiately after being bitten	Post exposure prophylaxis	Killed by community	Bury	No	0	0	1
82	Urban	≥46	M	Married	Primary school	Muslim	Farmer	No	No	Yes	Non Mass Media	Do not know	Winter	Dog and wild canine	Human and other domestic animals	Yes	Bite by any rabid animal, contact with rabid animal saliva on open wound, raw meat and milk and rabid animal respiration	Yes	Puppy sound in the abdomen	Change in behavior	Yes	Greater than 40 days	Yes	Yes	No	Yes	Do not know	Yes	Yes	Immidiately washing the wound with soap and water	Immidiately after being bitten	Post exposure prophylaxis	Killed by community	Bury	No	0	0	1
83	Urban	31-45	M	Married	Secondary school	Muslim	Merchant	No	Yes	Yes	Mixed source	Virus	Summer	Dog and wild canine	Human and other domestic animals	Yes	Bite by any rabid animal, contact with rabid animal saliva on open wound and raw meat and milk	Yes	hypersalivation and puppy sound in the abdomen	Salivation and change in behavior	Yes	Greater than 40 days	Yes	Yes	No	Yes	No	No	Yes	Nothing	Immidiately after being bitten	Post exposure prophylaxis	Killed by community	Bury	No	1	1	1
84	Urban	31-45	M	Divorced	Primary school	Muslim	Merchant	No	Yes	Yes	Non Mass Media	Do not know	Summer	Dog and wild canine	Human and other domestic animals	Yes	Bite by any rabid animal, contact with rabid animal saliva on open wound, raw meat and milk and rabid animal respiration	Yes	Puppy sound in the abdomen	Change in behavior	Yes	Greater than 40 days	Yes	Yes	Do not know	Yes	Do not know	Yes	Yes	Nothing	Between 2 to 14 days after being bitten	Herbal remedies	Killed by community	Bury	No	1	0	0
85	Urban	≥46	M	Married	Primary school	Muslim	Farmer	Yes	Yes	Yes	Non Mass Media	Do not know	Spring	Dog and wild canine	Human and other domestic animals	Yes	Bite by any rabid animal, contact with rabid animal saliva on open wound, raw meat and milk and rabid animal respiration	Yes	Stop eating and drinking and hypersalivation	Salivation and change in behavior	Yes	Greater than 40 days	Do not know	Do not know	Yes	Yes	Yes	No	Yes	Nothing	Between 2 to 14 days after being bitten	Herbal remedies	Killed by community	Bury	No	1	0	0
86	Urban	31-45	M	Divorced	Primary school	Muslim	Merchant	Yes	No	Yes	Non Mass Media	Do not know	Summer	Dog and wild canine	Human and other domestic animals	Yes	Bite by any rabid animal, contact with rabid animal saliva on open wound and rabid animal respiration	Do not know	Hypersalivation	Do not know	Yes	Less than 40 days	Yes	Do not know	No	Yes	Do not know	Yes	Yes	Went to traditional healer	Immidiately after being bitten	Post exposure prophylaxis	Tie	Do not know	No	0	0	0
87	Urban	31-45	F	Married	Secondary school	Muslim	Merchant	No	Yes	Yes	Mixed source	Virus	Summer	Dog and wild canine	Human and other domestic animals	Yes	Bite by any rabid animal and contact with rabid animal saliva on open wound	Yes	Stop eating and drinking,hypersalivation and puppy sound in the abdomen	Change in behavior	Yes	Greater than 40 days	Yes	Yes	No	Yes	Yes	Yes	Yes	Went to traditional healer	Immidiately after being bitten	Post exposure prophylaxis	Killed by community	Bury	No	1	1	1
88	Rural	≥46	M	Married	Illitrate	Muslim	Farmer	No	Yes	Yes	Mixed source	Bacteria	Winter	Dog and wild canine	Human and other domestic animals	Yes	Bite by any rabid animal, contact with rabid animal saliva on open wound and raw meat and milk	Yes	Stop eating and drinking,hypersalivation and hyrophobia	Change in behavior	Yes	Greater than 40 days	Yes	Do not know	No	Yes	Do not know	No	Yes	Nothing	Immidiately after being bitten	Post exposure prophylaxis	Killed by community	Bury	No	0	1	1
89	Rural	31-45	M	Married	Diploma and above	Muslim	Civil servant	No	Yes	Yes	Non Mass Media	Virus	Autumn	Dog and wild canine	Human and other domestic animals	Yes	Bite by any rabid animal, contact with rabid animal saliva on open wound and raw meat and milk	Yes	Stop eating and drinking and puppy sound in the abdomen	Change in behavior	Yes	Greater than 40 days	Yes	Yes	No	Yes	Yes	No	Yes	Immidiately washing the wound with soap and water	Immidiately after being bitten	Post exposure prophylaxis	Killed by community	Bury	No	1	1	1
90	Urban	31-45	M	Married	Primary school	Muslim	Merchant	No	Yes	Yes	Mixed source	Virus	Autumn	Dog and wild canine	Human and other domestic animals	Yes	Bite by any rabid animal and contact with rabid animal saliva on open wound	Yes	hypersalivation and puppy sound in the abdomen	Change in behavior	Yes	Greater than 40 days	Yes	Do not know	No	Yes	No	Yes	Yes	Immidiately washing the wound with soap and water	Immidiately after being bitten	Post exposure prophylaxis	Killed by community	Bury	No	1	0	1
91	Rural	≥46	M	Married	Primary school	Muslim	Farmer	No	No	Yes	Non Mass Media	Do not know	Autumn	Dog and wild canine	Human and other domestic animals	Yes	Bite by any rabid animal and contact with rabid animal saliva on open wound	Yes	Puppy sound in the abdomen	Do not know	Yes	Greater than 40 days	Yes	No	Do not know	Yes	No	No	Yes	Went to traditional healer	Immidiately after being bitten	Post exposure prophylaxis	Killed by community	Bury	No	0	0	1
92	Urban	≥46	M	Married	Primary school	Muslim	Farmer	No	No	Yes	Non Mass Media	Do not know	Winter	Dog and wild canine	Human and other domestic animals	Yes	Bite by any rabid animal, contact with rabid animal saliva on open wound, raw meat and milk and rabid animal respiration	Yes	Puppy sound in the abdomen	Change in behavior	Yes	Greater than 40 days	Yes	Yes	No	Yes	Do not know	Yes	Yes	Immidiately washing the wound with soap and water	Immidiately after being bitten	Post exposure prophylaxis	Killed by community	Bury	No	0	0	1
93	Urban	31-45	M	Married	Secondary school	Muslim	Merchant	No	Yes	Yes	Mixed source	Virus	Summer	Dog and wild canine	Human and other domestic animals	Yes	Bite by any rabid animal, contact with rabid animal saliva on open wound and raw meat and milk	Yes	hypersalivation and puppy sound in the abdomen	Salivation and change in behavior	Yes	Greater than 40 days	Yes	Yes	No	Yes	No	No	Yes	Nothing	Immidiately after being bitten	Post exposure prophylaxis	Killed by community	Bury	No	1	1	1
94	Urban	31-45	M	Divorced	Primary school	Muslim	Merchant	No	Yes	Yes	Non Mass Media	Do not know	Summer	Dog and wild canine	Human and other domestic animals	Yes	Bite by any rabid animal, contact with rabid animal saliva on open wound, raw meat and milk and rabid animal respiration	Yes	Puppy sound in the abdomen	Change in behavior	Yes	Greater than 40 days	Yes	Yes	Do not know	Yes	Do not know	Yes	Yes	Nothing	Between 2 to 14 days after being bitten	Herbal remedies	Killed by community	Bury	No	1	0	0
95	Urban	≥46	M	Married	Primary school	Muslim	Farmer	Yes	Yes	Yes	Non Mass Media	Do not know	Spring	Dog and wild canine	Human and other domestic animals	Yes	Bite by any rabid animal, contact with rabid animal saliva on open wound, raw meat and milk and rabid animal respiration	Yes	Stop eating and drinking and hypersalivation	Salivation and change in behavior	Yes	Greater than 40 days	Do not know	Do not know	Yes	Yes	Yes	No	Yes	Nothing	Between 2 to 14 days after being bitten	Herbal remedies	Killed by community	Bury	No	1	0	0
96	Urban	31-45	M	Divorced	Primary school	Muslim	Merchant	Yes	No	Yes	Non Mass Media	Do not know	Summer	Dog and wild canine	Human and other domestic animals	Yes	Bite by any rabid animal, contact with rabid animal saliva on open wound and rabid animal respiration	Do not know	Hypersalivation	Do not know	Yes	Less than 40 days	Yes	Do not know	No	Yes	Do not know	Yes	Yes	Went to traditional healer	Immidiately after being bitten	Post exposure prophylaxis	Tie	Do not know	No	0	0	0
97	Urban	31-45	F	Married	Secondary school	Muslim	Merchant	No	Yes	Yes	Mixed source	Virus	Summer	Dog and wild canine	Human and other domestic animals	Yes	Bite by any rabid animal and contact with rabid animal saliva on open wound	Yes	Stop eating and drinking,hypersalivation and puppy sound in the abdomen	Change in behavior	Yes	Greater than 40 days	Yes	Yes	No	Yes	Yes	Yes	Yes	Went to traditional healer	Immidiately after being bitten	Post exposure prophylaxis	Killed by community	Bury	No	1	1	1
98	Rural	≥46	M	Married	Illitrate	Muslim	Farmer	No	Yes	Yes	Mixed source	Bacteria	Winter	Dog and wild canine	Human and other domestic animals	Yes	Bite by any rabid animal, contact with rabid animal saliva on open wound and raw meat and milk	Yes	Stop eating and drinking,hypersalivation and hyrophobia	Change in behavior	Yes	Greater than 40 days	Yes	Do not know	No	Yes	Do not know	No	Yes	Nothing	Immidiately after being bitten	Post exposure prophylaxis	Killed by community	Bury	No	1	1	1
99	Rural	31-45	M	Married	Diploma and above	Muslim	Civil servant	No	Yes	Yes	Non Mass Media	Virus	Autumn	Dog and wild canine	Human and other domestic animals	Yes	Bite by any rabid animal, contact with rabid animal saliva on open wound and raw meat and milk	Yes	Stop eating and drinking and puppy sound in the abdomen	Change in behavior	Yes	Greater than 40 days	Yes	Yes	No	Yes	Yes	No	Yes	Immidiately washing the wound with soap and water	Immidiately after being bitten	Post exposure prophylaxis	Killed by community	Bury	No	1	1	1
100	Urban	31-45	M	Married	Primary school	Muslim	Merchant	No	Yes	Yes	Mixed source	Virus	Autumn	Dog and wild canine	Human and other domestic animals	Yes	Bite by any rabid animal and contact with rabid animal saliva on open wound	Yes	hypersalivation and puppy sound in the abdomen	Change in behavior	Yes	Greater than 40 days	Yes	Do not know	No	Yes	No	Yes	Yes	Immidiately washing the wound with soap and water	Immidiately after being bitten	Post exposure prophylaxis	Killed by community	Bury	No	1	0	1
101	Rural	18-30	F	Single	Secondary school	Orthodox	Student	Yes	No	Yes	Non Mass Media	Do not know	Summer	Dog and wild canine	Human and other domestic animals	Yes	Bite by any rabid animal, contact with rabid animal saliva on open wound	Yes	Puppy sound in the abdomen	Change in behavior	Yes	Greater than 40 days	Yes	Do not know	Do not know	Do not know	No	No	Yes	Went to traditional healer	Immidiately after being bitten	Post exposure prophylaxis	Killed by community	Bury	No	1	0	1
102	Urban	18-30	F	Single	Diploma and above	Orthodox	Civil servant	Yes	No	Yes	Non Mass Media	Virus	Summer	Dog and wild canine	Dog and human	Yes	Bite by any rabid animal, contact with rabid animal saliva on open wound	Yes	Paralysis	Change in behavior	Yes	Greater than 40 days	Do not know	No	No	Yes	Yes	Yes	Yes	Immidiately washing the wound with soap and water	Immidiately after being bitten	Post exposure prophylaxis	Do not know	Do not know	No	1	0	0
103	Urban	18-30	F	Married	Diploma and above	Orthodox	Civil servant	Yes	No	Yes	Non Mass Media	Do not know	Winter	Dog and wild canine	Dog and human	Yes	Rabid animal respiration	Yes	Do not know	Change in behavior	Yes	Do not know	Yes	No	No	Yes	Do not know	Yes	Yes	Immidiately washing the wound with soap and water	Immidiately after being bitten	Post exposure prophylaxis	Do not know	Do not know	No	0	0	0
104	Rural	≥46	M	Married	Primary school	Muslim	Farmer	No	No	Yes	Mixed source	Bacteria	Summer	Dog and wild canine	Human and other domestic animals	Yes	bte by any rabid animal	Yes	Puppysound in the abdomen	Change in behavior	Yes	Greater than 40 days	Yes	Yes	No	Yes	Yes	Yes	Yes	Immidiately washing the wound with soap and water	Immidiately after being bitten	Post exposure prophylaxis	Killed by community	Bury	No	1	1	1
105	Rural	≥46	F	Married	Illitrate	Orthodox	Farmer	Yes	Yes	Yes	Non Mass Media	Starvation	Summer	Dog and wild canine	Human and other domestic animals	Yes	Bite by any rabid animal, contact with rabid animal saliva on open wound	Yes	Hydrophobia, puppy sound in the abdomen	Change in behavior	Yes	Greater than 40 days	Yes	Do not know	Yes	Yes	No	Yes	Yes	Went to traditional healer	Immidiately after being bitten	Post exposure prophylaxis	Killed by community	Bury	No	1	0	1
106	Rural	≥46	M	Married	Illitrate	Orthodox	Farmer	No	No	Yes	Non Mass Media	Do not know	Autumn	Do not know	Human and other domestic animals	Yes	Bite by any rabid animal, contact with rabid animal saliva on open wound	Yes	Puppy sound in the abdomen	Do not know	Yes	Do not know	Do not know	No	Do not know	No	Do not know	Yes	Yes	Went to traditional healer	Immidiately after being bitten	Post exposure prophylaxis	Do not know	Do not know	No	0	0	0
107	Rural	31-45	F	Married	Primary school	Muslim	Farmer	No	No	Yes	Non Mass Media	Bacteria	Summer	Dog and wild canine	Human and other domestic animals	Yes	Bite by any rabid animal, contact with rabid animal saliva on open wound, raw meat and milk	No	Puppy sound in the abdomen	Change in behavior	Yes	Greater than 40 days	Yes	Yes	No	Yes	Yes	No	Yes	Went to traditional healer	Immidiately after being bitten	Post exposure prophylaxis	Tie	Do not know	No	0	1	0
108	Rural	31-45	M	Married	Illitrate	Muslim	Farmer	No	No	Yes	Mass media	Starvation	Autumn	Dog and wild canine	Human and other domestic animals	Yes	Bite by any rabid animal, contact with rabid animal saliva on open wound, raw meat and milk	Yes	Stop eating and drinking, Hypersalivation, puppy sound in the abdomen	Change in behavior	Yes	Greater than 40 days	Yes	Yes	Do not know	Yes	Do not know	No	Yes	Nothing	Immidiately after being bitten	Post exposure prophylaxis	Killed by community	Bury	No	0	0	1
109	Rural	31-45	M	Married	Primary school	Muslim	Farmer	No	Yes	Yes	Non Mass Media	Virus	Summer	Dog and wild canine	Human and other domestic animals	Yes	Bite by any rabid animal, contact with rabid animal saliva on open wound, raw meat and milk	Yes	Puppy sound in the abdomen	Change in behavior	Yes	Greater than 40 days	Yes	Yes	No	Yes	No	Yes	Yes	Went to traditional healer	Immidiately after being bitten	Post exposure prophylaxis	Killed by community	Bury	No	1	0	1
110	Rural	≥46	M	Married	Primary school	Muslim	Farmer	No	No	Yes	Non Mass Media	Virus	Summer	Dog and wild canine	Human and other domestic animals	Yes	Bite by any rabid animal, contact with rabid animal saliva on open wound, raw meat and milk, rabid animal respiration	Yes	Puppy sound in the abdomen	Change in behavior	Yes	Greater than 40 days	Yes	Do not know	Do not know	Yes	No	No	Yes	Went to traditional healer	Immidiately after being bitten	Herbal remedies	Killed by community	Bury	No	1	0	0
111	Urban	18-30	M	Divorced	Primary school	Muslim	Daily laborer	Yes	No	Yes	Non Mass Media	Do not know	Spring	Dog and wild canine	Human and other domestic animals	Yes	Bite by any rabid animal, contact with rabid animal saliva on open wound, raw meat and milk	No	Puppy sound in the abdomen	Change in behavior	Yes	Greater than 40 days	Yes	Do not know	No	Yes	No	No	Yes	Tying with cloth	Immidiately after being bitten	Post exposure prophylaxis	Killed by community	Bury	No	0	1	1
112	Urban	18-30	M	Single	Secondary school	Muslim	Farmer	Yes	No	No	Nowhere	Do not know	Do not know	Do not know	Do not know	Do not know	Do not know	Do not know	Do not know	Do not know	Do not know	Do not know	Do not know	Do not know	Do not know	Do not know	Do not know	Do not know	Do not know	Do nothing	Do not know	Do not know	Do not know	Do not know	No	0	0	0
113	Urban	18-30	M	Single	Primary school	Muslim	Merchant	No	No	Yes	Non Mass Media	Virus	Summer	Dog and wild canine	Human and other domestic animals	Yes	Bite by any rabid animal, contact with rabid animal saliva on open wound, raw meat and milk	Yes	Puppy sound in the abdomen	Salivation and change in behavior	Yes	Less than 40 days	Yes	Yes	No	Yes	Yes	Yes	Yes	Went to traditional healer	Immidiately after being bitten	Herbal remedies	Killed by community	Bury	No	1	1	0
114	Urban	18-30	M	Married	Primary school	Muslim	Farmer	No	No	Yes	Mixed source	Do not know	Spring	Dog and wild canine	Human and other domestic animals	Yes	Bite by any rabid animal, contact with rabid animal saliva on open wound, raw meat and milk	Yes	Hypersalivation and Puppy sound in the abdomen	Salivation, stop eating and change in behavior	Yes	Greater than 40 days	Yes	Yes	No	Yes	Do not know	No	Yes	Went to traditional healer	Immidiately after being bitten	Post exposure prophylaxis	Killed by community	Bury	No	0	1	1
115	Urban	18-30	M	Single	Secondary school	Muslim	Student	No	No	Yes	Non Mass Media	Do not know	Summer	Dog and wild canine	Human and other domestic animals	Yes	bite by any rabid animal	Yes	Puppy sound in the abdomen	Change in behavior	Yes	Greater than 40 days	Yes	Yes	No	Yes	Yes	No	Yes	Tying with cloth	Immidiately after being bitten	Post exposure prophylaxis	Killed by community	Bury	No	1	1	1
116	Urban	18-30	M	Single	Secondary school	Muslim	Daily laborer	No	No	Yes	Mass media	Do not know	Summer	Dog and wild canine	Human and other domestic animals	Yes	Bite by any rabid animal, contact with rabid animal saliva on open wound	Yes	Puppy sound in the abdomen	Change in behavior	Yes	Greater than 40 days	Yes	Do not know	No	Yes	No	Yes	Yes	nothing	Immidiately after being bitten	Herbal remedies	Killed by community	Bury	No	1	0	0
117	Rural	31-45	M	Married	Primary school	Muslim	Farmer	No	No	Yes	Mixed source	Bacteria	Summer	Dog and wild canine	Dog only	Yes	Bite by any rabid animal, contact with rabid animal saliva on open wound, raw meat and milk	Yes	Puppy sound in the abdomen	Change in behavior	Yes	Greater than 40 days	Yes	Yes	No	Yes	No	No	Yes	Immidiately washing the wound with soap and water	Between 2 to 14 days after being bitten	Post exposure prophylaxis	Killed by community	Bury	No	0	1	1
118	Urban	18-30	M	Single	Primary school	Muslim	Merchant	Yes	No	No	Nowhere	Do not know	Do not know	Do not know	Do not know	Do not know	Do not know	Do not know	Do not know	Do not know	Do not know	Do not know	Do not know	Do not know	Do not know	Do not know	Do not know	Do not know	Do not know	Nothing	Do not know	Do not know	Do not know	Do not know	No	0	0	0
119	Rural	≥46	M	Married	Illitrate	Orthodox	Farmer	Yes	No	Yes	Non Mass Media	Do not know	Summer	Dog and wild canine	Human and other domestic animals	Yes	Bite by any rabid animal, contact with rabid animal saliva on open wound, raw meat and milk, rabid animal respiration	Yes	Hypersalivation and Puppy sound in the abdomen	Change in behavior	Yes	Greater than 40 days	Yes	Do not know	Do not know	Yes	Yes	No	Yes	Nothing	Immidiately after being bitten	Post exposure prophylaxis	Killed by community	Bury	No	1	1	1
120	Urban	18-30	M	Single	Secondary school	Muslim	Daily laborer	No	Yes	Yes	Mixed source	Virus	Summer	Do not know	Human and other domestic animals	Yes	bite by any rabid animal	Yes	Do not know	Change in behavior	Yes	Do not know	Do not know	Yes	No	Do not know	Yes	Yes	Yes	Tying with cloth	Immidiately after being bitten	Post exposure prophylaxis	Killed by community	Bury	No	1	0	1
121	Urban	31-45	F	Married	Primary school	Muslim	Merchant	Yes	Yes	Yes	Mixed source	Bacteria	Winter	Dog and wild canine	Human and other domestic animals	Yes	Bite by any rabid animal, contact with rabid animal saliva on open wound and rabid animal respiration	Yes	Hypersalivation and Puppy sound in the abdomen	Salivation and change in behavior	Yes	Greater than 40 days	Yes	Do not know	No	Yes	Yes	Yes	Yes	Tying with cloth	Immidiately after being bitten	Post exposure prophylaxis	Killed by community	Bury	No	1	1	1
122	Urban	31-45	M	Married	Secondary school	Muslim	Merchant	Yes	Yes	Yes	Non Mass Media	Bacteria	Spring	Dog and wild canine	Human and other domestic animals	Yes	Bite by any rabid animal, contact with rabid animal saliva on open wound, raw meat and milk and rabid animal respiration	Yes	stop eating and drinking, hypersalivation, hydrophobia and puppy sound in the abdomen	salivation, stop eating and drinking and change in behavior	Yes	Less than 40 days	Yes	Do not know	No	Yes	Yes	Do not know	Yes	Immidiately washing the wound with soap and water	Immidiately after being bitten	Post exposure prophylaxis	Killed by community	Bury	Yes	0	1	1
123	Rural	18-30	F	Single	Secondary school	Muslim	Student	No	Yes	Yes	Non Mass Media	Do not know	Autumn	Dog and wild canine	Human and other domestic animals	Yes	Bite by any rabid animal, contact with rabid animal saliva on open wound and rabid animal respiration	Yes	Puppy sound in the abdomen	Do not know	Yes	Greater than 40 days	Yes	Do not know	No	Yes	Yes	No	Yes	Immidiately washing the wound with soap and water	Immidiately after being bitten	Post exposure prophylaxis	Killed by community	Bury	No	0	1	1
124	Rural	18-30	F	Single	Secondary school	Muslim	Student	No	No	Yes	Non Mass Media	Bacteria	Winter	Dog and wild canine	Human and other domestic animals	Yes	Bite by any rabid animal, contact with rabid animal saliva on open wound, raw meat and milk and rabid animal respiration	Yes	stop eating and drinking, hypersalivation and puppy sound in the abdomen	Salivation and change in behavior	Yes	Greater than 40 days	Yes	Yes	No	Yes	Yes	Yes	Yes	Tying with cloth	Immidiately after being bitten	Post exposure prophylaxis	Killed by community	Bury	No	0	1	1
125	Urban	18-30	F	Married	Secondary school	Muslim	Merchant	Yes	Yes	Yes	Mixed source	Virus	Autumn	Dog and wild canine	Human and other domestic animals	Yes	Bite by any rabid animal, contact with rabid animal saliva on open wound and rabid animal respiration	Yes	hypersalivation, hydrophobia and puppy sound in the abdomen	Salivation and change in behavior	Yes	Greater than 40 days	Yes	Yes	No	Yes	No	No	Yes	Immidiately washing the wound with soap and water	Immidiately after being bitten	Post exposure prophylaxis	Killed by community	Burn	No	1	1	1
126	Rural	18-30	F	Single	Secondary school	Orthodox	Student	No	No	Yes	Non Mass Media	Do not know	Summer	Do not know	Dog and human	Yes	bite by any rabid animal	Yes	Hydrophobia	Change in behavior	Yes	Do not know	Yes	Do not know	No	Yes	No	Do not know	Yes	Nothing	Immidiately after being bitten	Post exposure prophylaxis	Killed by community	Bury	No	1	0	1
127	Rural	18-30	F	Single	Secondary school	Orthodox	Student	Yes	No	Yes	Non Mass Media	Do not know	Summer	Do not know	Dog and human	Yes	bite by any rabid animal	Yes	Puppy sound in the abdomen	Salivation	Yes	Greater than 40 days	Yes	Yes	Do not know	Yes	Do not know	Yes	Yes	Immidiately washing the wound with soap and water	Immidiately after being bitten	Holy water	Killed by community	Bury	No	1	0	1
128	Rural	31-45	M	Married	Primary school	Muslim	Farmer	No	Yes	Yes	Mixed source	Bacteria	Summer	Dog and wild canine	Human and other domestic animals	Yes	Bite by any rabid animal, contact with rabid animal saliva on open wound, raw meat and milk and rabid animal respiration	Yes	hypersalivation, hydrophobia and puppy sound in the abdomen	salivation, stop eating and drinking and change in behavior	Yes	Less than 40 days	Yes	Yes	No	No	Yes	No	Yes	Went to traditional healer	Immidiately after being bitten	Post exposure prophylaxis	Killed by community	Bury	No	0	1	1
129	Rural	≥46	M	Married	Primary school	Muslim	Farmer	No	Yes	Yes	Mixed source	Virus	Summer	Dog and wild canine	Human and other domestic animals	Yes	Bite by any rabid animal, contact with rabid animal saliva on open wound and rabid animal respiration	Yes	Puppy sound in the abdomen	salivation, stop eating and drinking and change in behavior	Yes	Less than 40 days	Yes	Yes	Yes	Yes	Yes	Yes	Yes	Tying with cloth	Immidiately after being bitten	Post exposure prophylaxis	Killed by community	Bury	No	1	0	1
130	Rural	18-30	M	Single	Diploma and above	Muslim	Farmer	Yes	Yes	Yes	Non Mass Media	Do not know	Summer	Do not know	Human and other domestic animals	Yes	Bite by any rabid animal, contact with rabid animal saliva on open wound and rabid animal respiration	Yes	hydrophobia and puppy sound in the abdomen	Change in behavior	Yes	Greater than 40 days	Yes	Yes	No	Yes	Yes	Yes	Yes	Tying with cloth	Immidiately after being bitten	Post exposure prophylaxis	Tie	Do not know	Yes	1	1	0
131	Rural	18-30	M	Single	Secondary school	Muslim	Merchant	Yes	Yes	Yes	Mixed source	Virus	Autumn	Dog and wild canine	Human and other domestic animals	Yes	Bite by any rabid animal and contact with rabid animal saliva on open wound	Yes	hypersalivation, hydrophobia and puppy sound in the abdomen	Salivation and change in behavior	Yes	Greater than 40 days	Yes	Yes	Yes	Yes	Yes	No	Yes	Tying with cloth	Immidiately after being bitten	Post exposure prophylaxis	Killed by community	Bury	No	1	1	1
132	Rural	18-30	M	Single	Primary school	Muslim	Farmer	No	Yes	Yes	Non Mass Media	Do not know	Spring	Dog and wild canine	Human and other domestic animals	Yes	Bite by any rabid animal, contact with rabid animal saliva on open wound, raw meat and milk and rabid animal respiration	Yes	hydrophobia and puppy sound in the abdomen	Salivation and change in behavior	Yes	Less than 40 days	Yes	Yes	No	Yes	Yes	No	Yes	Immidiately washing the wound with soap and water	Immidiately after being bitten	Post exposure prophylaxis	Killed by community	Bury	No	0	1	1
133	Rural	18-30	F	Divorced	Illitrate	Muslim	Farmer	No	Yes	No	Nowhere	Do not know	Do not know	Do not know	Do not know	Do not know	Do not know	Do not know	Do not know	Do not know	Do not know	Do not know	Do not know	Do not know	Do not know	Do not know	Do not know	Do not know	Do not know	Do nothing	Do not know	Do not know	Do not know	Do not know	No	0	0	0
134	Rural	31-45	M	Married	Primary school	Muslim	Farmer	Yes	No	Yes	Non Mass Media	Do not know	Spring	Dog and wild canine	Human and other domestic animals	Yes	Bite by any rabid animal and rabid animal respiration	Yes	hydrophobia and puppy sound in the abdomen	Change in behavior	Yes	Greater than 40 days	Yes	Do not know	Do not know	Yes	Do not know	Do not know	Yes	Went to traditional healer	Immidiately after being bitten	Post exposure prophylaxis	Tie	Do not know	No	1	0	0
135	Rural	31-45	M	Married	Illitrate	Muslim	Farmer	Yes	No	Yes	Non Mass Media	Do not know	Spring	Dog and wild canine	Human and other domestic animals	Yes	Bite by any rabid animal and contact with rabid animal saliva on open wound	Yes	Do not know	Do not know	Yes	Less than 40 days	Yes	Do not know	No	Yes	Do not know	Yes	Yes	Went to traditional healer	Immidiately after being bitten	Post exposure prophylaxis	Killed by community	Bury	No	0	0	1
136	Rural	18-30	M	Single	Secondary school	Muslim	Farmer	No	Yes	Yes	Non Mass Media	Do not know	Spring	Dog and wild canine	Human and other domestic animals	Yes	Bite by any rabid animal and raw meat and milk	Yes	Stop eating and drinking,hypersalivation, hyrophobia and puppy sound in the abdomen	Salivation and change in behavior	Yes	Immidiate	Yes	Yes	No	Do not know	No	Yes	Yes	Went to traditional healer	Do nothing	Herbal remedies	Tie	Do not know	No	0	0	0
137	Rural	18-30	M	Single	Secondary school	Muslim	Farmer	Yes	No	Yes	Non Mass Media	Do not know	Winter	Dog and wild canine	Human and other domestic animals	Yes	Bite by any rabid animal, contact with rabid animal saliva on open wound and rabid animal respiration	Yes	Stop eating and drinking and puppy sound in the abdomen	Change in behavior	Yes	Less than 40 days	Do not know	Do not know	Do not know	Yes	No	No	Yes	Tying with cloth	Immidiately after being bitten	Post exposure prophylaxis	Killed by community	Bury	No	0	0	1
138	Rural	18-30	M	Married	Primary school	Muslim	Farmer	Yes	No	Yes	Non Mass Media	Do not know	Summer	Dog and wild canine	Human and other domestic animals	Yes	Bite by any rabid animal, contact with rabid animal saliva on open wound and rabid animal respiration	Yes	Do not know	Do not know	Yes	Less than 40 days	Yes	Yes	No	Yes	Yes	Yes	Yes	Nothing	Immidiately after being bitten	Herbal remedies	Killed by community	Bury	No	0	1	0
139	Rural	≥46	M	Married	Illitrate	Orthodox	Farmer	No	Yes	Yes	Mixed source	Do not know	Summer	Dog and wild canine	Human and other domestic animals	Yes	bite by any rabid animal	Yes	Puppy sound in the abdomen	Change in behavior	Yes	Greater than 40 days	Yes	Yes	No	Yes	No	Yes	Yes	Nothing	Immidiately after being bitten	Post exposure prophylaxis	Killed by community	Bury	No	1	0	1
140	Rural	18-30	M	Single	Primary school	Muslim	Farmer	Yes	Yes	Yes	Mixed source	Bacteria	Summer	Dog and wild canine	Human and other domestic animals	Yes	Bite by any rabid animal and contact with rabid animal saliva on open wound	Yes	hypersalivation, hydrophobia and puppy sound in the abdomen	Salivation and change in behavior	Yes	Greater than 40 days	Yes	No	Yes	Yes	Yes	No	Yes	Tying with cloth	Immidiately after being bitten	Post exposure prophylaxis	Killed by community	Bury	No	1	1	1

## Sheet: for chart
ID	what first aid applied following bite by suspected rabid animal
1	Went to traditional healer
2	Immidiately washing the wound with soap and water
3	Immidiately washing the wound with soap and water
4	Immidiately washing the wound with soap and water
5	Went to traditional healer
6	Went to traditional healer
7	Went to traditional healer
8	Nothing
9	Went to traditional healer
10	Went to traditional healer
11	Tying with cloth
12	Do nothing
13	Went to traditional healer
14	Went to traditional healer
15	Tying with cloth
16	nothing
17	Immidiately washing the wound with soap and water
18	Nothing
19	Nothing
20	Tying with cloth
21	Immidiately washing the wound with soap and water
22	Tying with cloth
23	Went to traditional healer
24	Nothing
25	Immidiately washing the wound with soap and water
26	Tying with cloth
27	Immidiately washing the wound with soap and water
28	Tying with cloth
29	Tying with cloth
30	Nothing
31	Tying with cloth
32	Went to traditional healer
33	Tying with cloth
34	Went to traditional healer
35	Tying with cloth
36	Went to traditional healer
37	Went to traditional healer
38	Tying with cloth
39	Tying with cloth
40	Immidiately washing the wound with soap and water
41	Tying with cloth
42	Went to traditional healer
43	Nothing
44	Tying with cloth
45	Immidiately washing the wound with soap and water
46	Nothing
47	Tying with cloth
48	Nothing
49	Tying with cloth
50	Tying with cloth
51	Immidiately washing the wound with soap and water
52	Immidiately washing the wound with soap and water
53	Tying with cloth
54	Immidiately washing the wound with soap and water
55	Nothing
56	Immidiately washing the wound with soap and water
57	Went to traditional healer
58	Tying with cloth
59	Tying with cloth
60	Tying with cloth
61	Immidiately washing the wound with soap and water
62	Do nothing
63	Went to traditional healer
64	Went to traditional healer
65	Went to traditional healer
66	Tying with cloth
67	Nothing
68	Nothing
69	Tying with cloth
70	Tying with cloth
71	Went to traditional healer
72	Immidiately washing the wound with soap and water
73	Nothing
74	Nothing
75	Nothing
76	Went to traditional healer
77	Went to traditional healer
78	Nothing
79	Immidiately washing the wound with soap and water
80	Immidiately washing the wound with soap and water
81	Went to traditional healer
82	Immidiately washing the wound with soap and water
83	Nothing
84	Nothing
85	Nothing
86	Went to traditional healer
87	Went to traditional healer
88	Nothing
89	Immidiately washing the wound with soap and water
90	Immidiately washing the wound with soap and water
91	Went to traditional healer
92	Immidiately washing the wound with soap and water
93	Nothing
94	Nothing
95	Nothing
96	Went to traditional healer
97	Went to traditional healer
98	Nothing
99	Immidiately washing the wound with soap and water
100	Immidiately washing the wound with soap and water
101	Went to traditional healer
102	Immidiately washing the wound with soap and water
103	Immidiately washing the wound with soap and water
104	Immidiately washing the wound with soap and water
105	Went to traditional healer
106	Went to traditional healer
107	Went to traditional healer
108	Nothing
109	Went to traditional healer
110	Went to traditional healer
111	Tying with cloth
112	Do nothing
113	Went to traditional healer
114	Went to traditional healer
115	Tying with cloth
116	nothing
117	Immidiately washing the wound with soap and water
118	Nothing
119	Nothing
120	Tying with cloth
121	Tying with cloth
122	Immidiately washing the wound with soap and water
123	Immidiately washing the wound with soap and water
124	Tying with cloth
125	Immidiately washing the wound with soap and water
126	Nothing
127	Immidiately washing the wound with soap and water
128	Went to traditional healer
129	Tying with cloth
130	Tying with cloth
131	Tying with cloth
132	Immidiately washing the wound with soap and water
133	Do nothing
134	Went to traditional healer
135	Went to traditional healer
136	Went to traditional healer
137	Tying with cloth
138	Nothing
139	Nothing
140	Tying with cloth

## Sheet: Figure 3
	First aid action following the suspected dog bite
	Would do nothing	0.216
	Went to traditional healer	0.291
	Tying with cloth	0.254
	Immediately wash the wound with soap and water	0.237
	Do nothing	0.216

## Sheet: Figure 4
Variable	Mean	SD
Knowledge	9.3	2.37
Attitude	4.1	1.33
Practice	3.6	1.27
Variable	Mean	SD	Greater than mean (Good)		Less than mean (Poor/Unfavourable)
			Frequency	Percentage	Frequency	Percentage
Knowledge	9.3	2.37	75	53.6	65	46.4
Attitude	4.1	1.33	55	39.3	85	60.7
Practice	3.6	1.27	95	67.9	45	32.1

## Sheet: Coded
ID	Residence	Age	Sex	Marital status	Education	Religion	Occupation	Dog Ownership	Knowing someone who had exposed to rabies	have you ever heard of rabies	From where you heard of rabies	cause of the disease	season rabies is more common	source of rabies	species commonly affected by rabies	does rabies transmitted from animal to human	how rabies transmitted from animal to human (find from multiple response)	preventable by dog vaccination	signs and symptoms of a person bitten by a rabid dog (find from multiple response)	signs and symptoms of rabies in animals (find from multiple response)	knowing fatal nature of rabies	Incubation period of rabies	PEP prevent disease development	eating roasted meat of animal died of rabies could be medicine for rabies	free roaming or stray dogs are important in rabies transmission	may exposure go unrecognised without showing any sign	rabies is curable after onset of symptom	eliminating stray or confining dogs help to prevent rabies	what first aid applied following bite by suspected rabid animal	when would you present to hospital after bite	how rabies suspected bite managed	what action for rabid animal	if killed what action taken with the carcass	are you vaccinating your dogs against rabies once a year
1	0	0	0	0	2	1	2	1	0	1	2	3	1	2	3	1	Bite by any rabid animal, contact with rabid animal saliva on open wound	1	Puppy sound in the abdomen	Change in behavior	1	3	1	3	3	2	2	1	3	1	2	2	3	0
2	1	0	0	0	3	1	4	1	0	1	2	1	1	2	2	1	Bite by any rabid animal, contact with rabid animal saliva on open wound	1	Paralysis	Change in behavior	1	3	3	2	1	1	1	1	1	1	2	3	4	0
3	1	0	0	1	3	1	4	1	0	1	2	3	3	2	2	1	Rabid animal respiration	1	Do not know	Change in behavior	1	4	1	2	1	3	1	1	1	1	2	3	4	0
4	0	2	1	1	1	0	0	0	0	1	3	2	1	2	3	1	bte by any rabid animal	1	Puppysound in the abdomen	Change in behavior	1	3	1	2	1	1	1	1	1	1	2	2	3	0
5	0	2	0	1	0	1	0	1	1	1	2	3	1	2	3	1	Bite by any rabid animal, contact with rabid animal saliva on open wound	1	Hydrophobia, puppy sound in the abdomen	Change in behavior	1	3	1	1	1	2	1	1	3	1	2	2	3	0
6	0	2	1	1	0	1	0	0	0	1	2	3	2	3	3	1	Bite by any rabid animal, contact with rabid animal saliva on open wound	1	Puppy sound in the abdomen	Do not know	1	4	3	3	2	3	1	1	3	1	2	3	4	0
7	0	1	0	1	1	0	0	0	0	1	2	2	1	2	3	1	Bite by any rabid animal, contact with rabid animal saliva on open wound, raw meat and milk	2	Puppy sound in the abdomen	Change in behavior	1	3	1	2	1	1	2	1	3	1	2	1	4	0
8	0	1	1	1	0	0	0	0	0	1	1	3	2	2	3	1	Bite by any rabid animal, contact with rabid animal saliva on open wound, raw meat and milk	1	Stop eating and drinking, Hypersalivation, puppy sound in the abdomen	Change in behavior	1	3	1	3	1	3	2	1	4	1	2	2	3	0
9	0	1	1	1	1	0	0	0	1	1	2	1	1	2	3	1	Bite by any rabid animal, contact with rabid animal saliva on open wound, raw meat and milk	1	Puppy sound in the abdomen	Change in behavior	1	3	1	2	1	2	1	1	3	1	2	2	3	0
10	0	2	1	1	1	0	0	0	0	1	2	1	1	2	3	1	Bite by any rabid animal, contact with rabid animal saliva on open wound, raw meat and milk, rabid animal respiration	1	Puppy sound in the abdomen	Change in behavior	1	3	1	3	1	2	2	1	3	1	1	2	3	0
11	1	0	1	2	1	0	1	1	0	1	2	3	4	2	3	1	Bite by any rabid animal, contact with rabid animal saliva on open wound, raw meat and milk	2	Puppy sound in the abdomen	Change in behavior	1	3	1	2	1	2	2	1	2	1	2	2	3	0
12	1	0	1	0	2	0	0	1	0	0	4	3	5	3	4	3	Do not know	3	Do not know	Do not know	3	4	3	3	3	3	3	3	4	3	4	3	4	0
13	1	0	1	0	1	0	3	0	0	1	2	1	1	2	3	1	Bite by any rabid animal, contact with rabid animal saliva on open wound, raw meat and milk	1	Puppy sound in the abdomen	Salivation and change in behavior	1	2	1	2	1	1	1	1	3	1	1	2	3	0
14	1	0	1	1	1	0	0	0	0	1	3	3	4	2	3	1	Bite by any rabid animal, contact with rabid animal saliva on open wound, raw meat and milk	1	Hypersalivation and Puppy sound in the abdomen	Salivation, stop eating and change in behavior	1	3	1	2	1	3	2	1	3	1	2	2	3	0
15	1	0	1	0	2	0	2	0	0	1	2	3	1	2	3	1	bite by any rabid animal	1	Puppy sound in the abdomen	Change in behavior	1	3	1	2	1	1	2	1	2	1	2	2	3	0
16	1	0	1	0	2	0	1	0	0	1	1	3	1	2	3	1	Bite by any rabid animal, contact with rabid animal saliva on open wound	1	Puppy sound in the abdomen	Change in behavior	1	3	1	2	1	2	1	1	4	1	1	2	3	0
17	0	1	1	1	1	0	0	0	0	1	3	2	1	2	1	1	Bite by any rabid animal, contact with rabid animal saliva on open wound, raw meat and milk	1	Puppy sound in the abdomen	Change in behavior	1	3	1	2	1	2	2	1	1	2	2	2	3	0
18	1	0	1	0	1	0	3	1	0	0	4	3	5	3	4	3	Do not know	3	Do not know	Do not know	3	4	3	3	3	3	3	3	4	3	4	3	4	0
19	0	2	1	1	0	1	0	1	0	1	2	3	1	2	3	1	Bite by any rabid animal, contact with rabid animal saliva on open wound, raw meat and milk, rabid animal respiration	1	Hypersalivation and Puppy sound in the abdomen	Change in behavior	1	3	1	3	1	1	2	1	4	1	2	2	3	0
20	1	0	1	0	2	0	1	0	1	1	3	1	1	3	3	1	bite by any rabid animal	1	Do not know	Change in behavior	1	4	3	2	3	1	1	1	2	1	2	2	3	0
21	1	1	1	1	1	0	3	1	0	1	2	1	1	2	3	1	Bite by any rabid animal, contact with rabid animal saliva on open wound	1	Hypersalivation, hyrophobia and puppy sound in the abdomen	Change in behavior	1	4	1	2	1	2	3	1	1	1	2	2	3	0
22	1	0	1	1	1	0	3	0	1	1	2	2	3	1	1	1	Bite by any rabid animal, contact with rabid animal saliva on open wound, raw meat and milk	1	Stop eating and drinking and hypersalivation	Change in behavior	1	3	1	2	1	2	1	1	2	1	2	2	3	0
23	1	2	1	1	1	0	3	0	0	1	1	2	1	1	3	1	Bite by any rabid animal, contact with rabid animal saliva on open wound, raw meat and milk, rabid animal respiration	1	Hypersalivation and Puppy sound in the abdomen	Change in behavior	1	3	1	2	1	1	2	1	3	1	2	2	3	0
24	1	1	1	1	2	1	3	0	0	1	3	1	1	2	3	1	Bite by any rabid animal, contact with rabid animal saliva on open wound	1	Puppy sound in the abdomen	Change in behavior	1	3	1	3	1	1	1	1	4	1	2	2	3	0
25	1	0	1	0	1	0	1	0	0	1	2	1	1	2	3	1	bite by any rabid animal	1	Puppy sound in the abdomen	Change in behavior	1	3	1	2	1	2	1	1	1	1	2	2	3	0
26	0	0	1	1	1	0	0	0	0	1	2	3	2	2	3	1	bite by any rabid animal	1	Puppy sound in the abdomen	Change in behavior	1	3	1	2	1	3	3	1	2	1	2	2	3	0
27	0	0	1	0	2	0	2	1	0	1	2	1	1	2	3	1	Bite by any rabid animal, contact with rabid animal saliva on open wound, raw meat and milk	1	Do not know	Change in behavior	1	3	3	3	1	2	1	1	1	1	2	2	3	0
28	0	0	1	1	3	0	4	0	1	1	3	1	2	2	3	1	Bite by any rabid animal, contact with rabid animal saliva on open wound	1	Puppy sound in the abdomen	Change in behavior	1	1	1	2	1	2	1	1	2	1	2	2	3	0
29	0	2	1	1	1	0	0	1	0	1	2	3	2	2	3	1	Bite by any rabid animal, raw meat and milk and rabid animal respiration	1	Puppy sound in the abdomen	Change in behavior	1	2	1	2	1	2	2	1	2	1	2	2	3	0
30	0	0	1	0	1	0	0	0	0	1	2	3	1	2	3	2	Do not know	3	Do not know	Do not know	3	4	3	3	3	3	3	3	4	1	2	2	1	0
31	1	0	1	0	2	0	1	0	0	1	1	1	4	2	3	1	bite by any rabid animal	1	Puppy sound in the abdomen	Do not know	1	3	1	2	1	2	1	1	2	1	2	1	4	0
32	0	0	1	1	1	0	1	0	0	1	2	2	3	2	3	1	Bite by any rabid animal, contact with rabid animal saliva on open wound	1	Do not know	Do not know	2	4	1	3	1	3	1	1	3	1	2	2	3	0
33	1	2	1	1	2	0	0	0	0	1	2	3	3	2	3	1	Bite by any rabid animal, contact with rabid animal saliva on open wound, raw meat and milk	1	Hypersalivation	Change in behavior	1	2	1	2	1	2	2	1	2	1	2	2	3	0
34	0	0	1	0	1	0	0	0	0	1	1	2	4	2	3	1	Bite by any rabid animal, contact with rabid animal saliva on open wound, raw meat and milk	1	Puppy sound in the abdomen	Change in behavior	2	4	1	2	1	2	1	1	3	2	2	2	3	0
35	1	0	1	0	3	0	1	1	0	1	2	1	1	2	2	1	bite by any rabid animal	1	Do not know	Change in behavior	2	4	1	2	1	3	1	1	2	1	2	2	1	0
36	1	0	1	0	2	0	2	1	1	1	2	1	1	2	3	1	Bite by any rabid animal, contact with rabid animal saliva on open wound, raw meat and milk	1	Puppy sound in the abdomen	Change in behavior	1	3	1	2	1	3	1	1	3	1	2	2	3	1
37	1	0	1	0	2	0	1	1	1	1	2	3	2	2	3	1	bite by any rabid animal and rabid animal respiration	1	Puppy sound in the abdomen	Stop eating and drinking	1	3	1	3	1	3	1	1	3	1	2	2	3	0
38	0	2	1	1	1	0	0	0	1	1	2	1	4	2	3	1	Bite by any rabid animal, contact with rabid animal saliva on open wound, raw meat and milk and rabid animal respiration	1	Hypersalivation and Puppy sound in the abdomen	Change in behavior	1	2	3	1	1	1	2	1	2	3	1	2	2	0
39	0	0	1	0	3	0	4	0	0	1	3	3	4	2	3	1	bite by any rabid animal	1	Hypersalivation and Puppy sound in the abdomen	Do not know	1	4	1	2	1	3	1	1	2	1	1	2	3	0
40	0	0	1	1	2	0	3	0	0	1	3	3	1	3	4	3	Do not know	3	Puppy sound in the abdomen	Do not know	1	3	1	2	1	2	1	1	1	1	2	2	2	0
41	0	0	1	1	1	0	0	0	0	1	2	3	4	2	3	1	Bite by any rabid animal, contact with rabid animal saliva on open wound, raw meat and milk	1	Stop eating and drinking,hypersalivation, hyrophobia and puppy sound in the abdomen	Change in behavior	1	3	1	2	1	2	1	1	2	1	2	2	3	0
42	0	0	1	0	1	0	3	1	0	1	2	3	1	2	3	1	bite by any rabid animal and raw meat and milk	3	Puppy sound in the abdomen	Do not know	1	4	1	3	1	3	3	1	3	1	2	2	3	0
43	0	0	1	0	1	0	3	1	0	1	3	3	3	3	3	1	Bite by any rabid animal, contact with rabid animal saliva on open wound and rabid animal respiration	1	Do not know	Change in behavior	1	3	1	3	1	3	2	1	4	1	1	2	3	0
44	0	0	1	1	0	0	3	0	1	1	2	3	5	2	3	1	Bite by any rabid animal, contact with rabid animal saliva on open wound, raw meat and milk	1	Hypersalivation and Puppy sound in the abdomen	Change in behavior	1	2	1	2	1	2	1	1	2	1	2	2	3	0
45	0	1	1	1	1	0	0	0	1	1	3	3	1	2	3	1	Bite by any rabid animal, contact with rabid animal saliva on open wound and rabid animal respiration	1	Hypersalivation and Puppy sound in the abdomen	Salivation and change in behavior	1	3	1	2	1	2	1	1	1	1	2	2	2	0
46	0	2	1	1	3	0	4	0	0	1	3	1	4	3	3	1	Bite by any rabid animal, contact with rabid animal saliva on open wound, raw meat and milk	1	Puppy sound in the abdomen	Salivation and change in behavior	1	2	1	2	1	3	1	1	4	1	2	2	3	0
47	0	2	1	1	1	0	0	0	0	1	2	3	1	2	3	1	Bite by any rabid animal and contact with rabid animal saliva on open wound	1	Puppy sound in the abdomen	Change in behavior	1	3	1	3	1	2	3	1	2	1	2	2	3	0
48	0	1	1	1	2	0	0	1	0	1	3	1	4	2	3	1	Bite by any rabid animal, contact with rabid animal saliva on open wound, raw meat and milk	1	Hypersalivation and Puppy sound in the abdomen	Salivation and change in behavior	1	3	1	3	1	2	2	1	4	1	2	2	3	0
49	0	1	1	1	2	0	0	1	1	1	2	1	3	2	3	1	Bite by any rabid animal and contact with rabid animal saliva on open wound	1	Stop eating and drinking and hypersalivation	Change in behavior	1	3	1	2	1	3	2	1	2	1	2	2	3	0
50	1	1	0	1	1	0	3	1	1	1	3	2	3	2	3	1	Bite by any rabid animal, contact with rabid animal saliva on open wound and rabid animal respiration	1	Hypersalivation and Puppy sound in the abdomen	Salivation and change in behavior	1	3	1	2	1	1	1	1	2	1	2	2	3	0
51	1	1	1	1	2	0	3	1	1	1	2	2	4	2	3	1	Bite by any rabid animal, contact with rabid animal saliva on open wound, raw meat and milk and rabid animal respiration	1	stop eating and drinking, hypersalivation, hydrophobia and puppy sound in the abdomen	salivation, stop eating and drinking and change in behavior	1	2	1	2	1	1	3	1	1	1	2	2	3	1
52	0	0	0	0	2	0	2	0	1	1	2	3	2	2	3	1	Bite by any rabid animal, contact with rabid animal saliva on open wound and rabid animal respiration	1	Puppy sound in the abdomen	Do not know	1	3	1	2	1	1	2	1	1	1	2	2	3	0
53	0	0	0	0	2	0	2	0	0	1	2	2	3	2	3	1	Bite by any rabid animal, contact with rabid animal saliva on open wound, raw meat and milk and rabid animal respiration	1	stop eating and drinking, hypersalivation and puppy sound in the abdomen	Salivation and change in behavior	1	3	1	2	1	1	1	1	2	1	2	2	3	0
54	1	0	0	1	2	0	3	1	1	1	3	1	2	2	3	1	Bite by any rabid animal, contact with rabid animal saliva on open wound and rabid animal respiration	1	hypersalivation, hydrophobia and puppy sound in the abdomen	Salivation and change in behavior	1	3	1	2	1	2	2	1	1	1	2	2	2	0
55	0	0	0	0	2	1	2	0	0	1	2	3	1	3	2	1	bite by any rabid animal	1	Hydrophobia	Change in behavior	1	4	1	2	1	2	3	1	4	1	2	2	3	0
56	0	0	0	0	2	1	2	1	0	1	2	3	1	3	2	1	bite by any rabid animal	1	Puppy sound in the abdomen	Salivation	1	3	1	3	1	3	1	1	1	1	3	2	3	0
57	0	1	1	1	1	0	0	0	1	1	3	2	1	2	3	1	Bite by any rabid animal, contact with rabid animal saliva on open wound, raw meat and milk and rabid animal respiration	1	hypersalivation, hydrophobia and puppy sound in the abdomen	salivation, stop eating and drinking and change in behavior	1	2	1	2	2	1	2	1	3	1	2	2	3	0
58	0	2	1	1	1	0	0	0	1	1	3	1	1	2	3	1	Bite by any rabid animal, contact with rabid animal saliva on open wound and rabid animal respiration	1	Puppy sound in the abdomen	salivation, stop eating and drinking and change in behavior	1	2	1	1	1	1	1	1	2	1	2	2	3	0
59	0	0	1	0	3	0	0	1	1	1	2	3	1	3	3	1	Bite by any rabid animal, contact with rabid animal saliva on open wound and rabid animal respiration	1	hydrophobia and puppy sound in the abdomen	Change in behavior	1	3	1	2	1	1	1	1	2	1	2	1	4	1
60	0	0	1	0	2	0	3	1	1	1	3	1	2	2	3	1	Bite by any rabid animal and contact with rabid animal saliva on open wound	1	hypersalivation, hydrophobia and puppy sound in the abdomen	Salivation and change in behavior	1	3	1	1	1	1	2	1	2	1	2	2	3	0
61	0	0	1	0	1	0	0	0	1	1	2	3	4	2	3	1	Bite by any rabid animal, contact with rabid animal saliva on open wound, raw meat and milk and rabid animal respiration	1	hydrophobia and puppy sound in the abdomen	Salivation and change in behavior	1	2	1	2	1	1	2	1	1	1	2	2	3	0
62	0	0	0	2	0	0	0	0	1	0	4	3	5	3	4	3	Do not know	3	Do not know	Do not know	3	4	3	3	3	3	3	3	4	3	4	3	4	0
63	0	1	1	1	1	0	0	1	0	1	2	3	4	2	3	1	Bite by any rabid animal and rabid animal respiration	1	hydrophobia and puppy sound in the abdomen	Change in behavior	1	3	1	3	1	3	3	1	3	1	2	1	4	0
64	0	1	1	1	0	0	0	1	0	1	2	3	4	2	3	1	Bite by any rabid animal and contact with rabid animal saliva on open wound	1	Do not know	Do not know	1	2	1	2	1	3	1	1	3	1	2	2	3	0
65	0	0	1	0	2	0	0	0	1	1	2	3	4	2	3	1	Bite by any rabid animal and raw meat and milk	1	Stop eating and drinking,hypersalivation, hyrophobia and puppy sound in the abdomen	Salivation and change in behavior	1	1	1	2	3	2	1	1	3	3	1	1	4	0
66	0	0	1	0	2	0	0	1	0	1	2	3	3	2	3	1	Bite by any rabid animal, contact with rabid animal saliva on open wound and rabid animal respiration	1	Stop eating and drinking and puppy sound in the abdomen	Change in behavior	1	2	3	3	1	2	2	1	2	1	2	2	3	0
67	0	0	1	1	1	0	0	1	0	1	2	3	1	2	3	1	Bite by any rabid animal, contact with rabid animal saliva on open wound and rabid animal respiration	1	Do not know	Do not know	1	2	1	2	1	1	1	1	4	1	1	2	3	0
68	0	2	1	1	0	1	0	0	1	1	3	3	1	2	3	1	bite by any rabid animal	1	Puppy sound in the abdomen	Change in behavior	1	3	1	2	1	2	1	1	4	1	2	2	3	0
69	0	0	1	0	1	0	0	1	1	1	3	2	1	2	3	1	Bite by any rabid animal and contact with rabid animal saliva on open wound	1	hypersalivation, hydrophobia and puppy sound in the abdomen	Salivation and change in behavior	1	3	1	1	1	1	2	1	2	1	2	2	3	0
70	0	0	1	0	2	0	2	0	0	1	2	1	1	2	3	1	Bite by any rabid animal, contact with rabid animal saliva on open wound, raw meat and milk and rabid animal respiration	1	hypersalivation and puppy sound in the abdomen	Salivation	1	3	1	2	1	1	2	1	2	1	2	1	4	0
71	0	2	1	1	1	0	0	0	0	1	2	3	2	2	3	1	Bite by any rabid animal and contact with rabid animal saliva on open wound	1	Puppy sound in the abdomen	Do not know	1	3	1	3	1	2	2	1	3	1	2	2	3	0
72	1	2	1	1	1	0	0	0	0	1	2	3	3	2	3	1	Bite by any rabid animal, contact with rabid animal saliva on open wound, raw meat and milk and rabid animal respiration	1	Puppy sound in the abdomen	Change in behavior	1	3	1	2	1	3	1	1	1	1	2	2	3	0
73	1	1	1	1	2	0	3	0	1	1	3	1	1	2	3	1	Bite by any rabid animal, contact with rabid animal saliva on open wound and raw meat and milk	1	hypersalivation and puppy sound in the abdomen	Salivation and change in behavior	1	3	1	2	1	2	2	1	4	1	2	2	3	0
74	1	1	1	2	1	0	3	0	1	1	2	3	1	2	3	1	Bite by any rabid animal, contact with rabid animal saliva on open wound, raw meat and milk and rabid animal respiration	1	Puppy sound in the abdomen	Change in behavior	1	3	1	3	1	3	1	1	4	2	1	2	3	0
75	1	2	1	1	1	0	0	1	1	1	2	3	4	2	3	1	Bite by any rabid animal, contact with rabid animal saliva on open wound, raw meat and milk and rabid animal respiration	1	Stop eating and drinking and hypersalivation	Salivation and change in behavior	1	3	3	1	1	1	2	1	4	2	1	2	3	0
76	1	1	1	2	1	0	3	1	0	1	2	3	1	2	3	1	Bite by any rabid animal, contact with rabid animal saliva on open wound and rabid animal respiration	3	Hypersalivation	Do not know	1	2	1	2	1	3	1	1	3	1	2	1	4	0
77	1	1	0	1	2	0	3	0	1	1	3	1	1	2	3	1	Bite by any rabid animal and contact with rabid animal saliva on open wound	1	Stop eating and drinking,hypersalivation and puppy sound in the abdomen	Change in behavior	1	3	1	2	1	1	1	1	3	1	2	2	3	0
78	0	2	1	1	0	0	0	0	1	1	3	2	3	2	3	1	Bite by any rabid animal, contact with rabid animal saliva on open wound and raw meat and milk	1	Stop eating and drinking,hypersalivation and hyrophobia	Change in behavior	1	3	1	2	1	3	2	1	4	1	2	2	3	0
79	0	1	1	1	3	0	4	0	1	1	2	1	2	2	3	1	Bite by any rabid animal, contact with rabid animal saliva on open wound and raw meat and milk	1	Stop eating and drinking and puppy sound in the abdomen	Change in behavior	1	3	1	2	1	1	2	1	1	1	2	2	3	0
80	1	1	1	1	1	0	3	0	1	1	3	1	2	2	3	1	Bite by any rabid animal and contact with rabid animal saliva on open wound	1	hypersalivation and puppy sound in the abdomen	Change in behavior	1	3	1	2	1	2	1	1	1	1	2	2	3	0
81	0	2	1	1	1	0	0	0	0	1	2	3	2	2	3	1	Bite by any rabid animal and contact with rabid animal saliva on open wound	1	Puppy sound in the abdomen	Do not know	1	3	1	3	1	2	2	1	3	1	2	2	3	0
82	1	2	1	1	1	0	0	0	0	1	2	3	3	2	3	1	Bite by any rabid animal, contact with rabid animal saliva on open wound, raw meat and milk and rabid animal respiration	1	Puppy sound in the abdomen	Change in behavior	1	3	1	2	1	3	1	1	1	1	2	2	3	0
83	1	1	1	1	2	0	3	0	1	1	3	1	1	2	3	1	Bite by any rabid animal, contact with rabid animal saliva on open wound and raw meat and milk	1	hypersalivation and puppy sound in the abdomen	Salivation and change in behavior	1	3	1	2	1	2	2	1	4	1	2	2	3	0
84	1	1	1	2	1	0	3	0	1	1	2	3	1	2	3	1	Bite by any rabid animal, contact with rabid animal saliva on open wound, raw meat and milk and rabid animal respiration	1	Puppy sound in the abdomen	Change in behavior	1	3	1	3	1	3	1	1	4	2	1	2	3	0
85	1	2	1	1	1	0	0	1	1	1	2	3	4	2	3	1	Bite by any rabid animal, contact with rabid animal saliva on open wound, raw meat and milk and rabid animal respiration	1	Stop eating and drinking and hypersalivation	Salivation and change in behavior	1	3	3	1	1	1	2	1	4	2	1	2	3	0
86	1	1	1	2	1	0	3	1	0	1	2	3	1	2	3	1	Bite by any rabid animal, contact with rabid animal saliva on open wound and rabid animal respiration	3	Hypersalivation	Do not know	1	2	1	2	1	3	1	1	3	1	2	1	4	0
87	1	1	0	1	2	0	3	0	1	1	3	1	1	2	3	1	Bite by any rabid animal and contact with rabid animal saliva on open wound	1	Stop eating and drinking,hypersalivation and puppy sound in the abdomen	Change in behavior	1	3	1	2	1	1	1	1	3	1	2	2	3	0
88	0	2	1	1	0	0	0	0	1	1	3	2	3	2	3	1	Bite by any rabid animal, contact with rabid animal saliva on open wound and raw meat and milk	1	Stop eating and drinking,hypersalivation and hyrophobia	Change in behavior	1	3	1	2	1	3	2	1	4	1	2	2	3	0
89	0	1	1	1	3	0	4	0	1	1	2	1	2	2	3	1	Bite by any rabid animal, contact with rabid animal saliva on open wound and raw meat and milk	1	Stop eating and drinking and puppy sound in the abdomen	Change in behavior	1	3	1	2	1	1	2	1	1	1	2	2	3	0
90	1	1	1	1	1	0	3	0	1	1	3	1	2	2	3	1	Bite by any rabid animal and contact with rabid animal saliva on open wound	1	hypersalivation and puppy sound in the abdomen	Change in behavior	1	3	1	2	1	2	1	1	1	1	2	2	3	0
91	0	2	1	1	1	0	0	0	0	1	2	3	2	2	3	1	Bite by any rabid animal and contact with rabid animal saliva on open wound	1	Puppy sound in the abdomen	Do not know	1	3	1	3	1	2	2	1	3	1	2	2	3	0
92	1	2	1	1	1	0	0	0	0	1	2	3	3	2	3	1	Bite by any rabid animal, contact with rabid animal saliva on open wound, raw meat and milk and rabid animal respiration	1	Puppy sound in the abdomen	Change in behavior	1	3	1	2	1	3	1	1	1	1	2	2	3	0
93	1	1	1	1	2	0	3	0	1	1	3	1	1	2	3	1	Bite by any rabid animal, contact with rabid animal saliva on open wound and raw meat and milk	1	hypersalivation and puppy sound in the abdomen	Salivation and change in behavior	1	3	1	2	1	2	2	1	4	1	2	2	3	0
94	1	1	1	2	1	0	3	0	1	1	2	3	1	2	3	1	Bite by any rabid animal, contact with rabid animal saliva on open wound, raw meat and milk and rabid animal respiration	1	Puppy sound in the abdomen	Change in behavior	1	3	1	3	1	3	1	1	4	2	1	2	3	0
95	1	2	1	1	1	0	0	1	1	1	2	3	4	2	3	1	Bite by any rabid animal, contact with rabid animal saliva on open wound, raw meat and milk and rabid animal respiration	1	Stop eating and drinking and hypersalivation	Salivation and change in behavior	1	3	3	1	1	1	2	1	4	2	1	2	3	0
96	1	1	1	2	1	0	3	1	0	1	2	3	1	2	3	1	Bite by any rabid animal, contact with rabid animal saliva on open wound and rabid animal respiration	3	Hypersalivation	Do not know	1	2	1	2	1	3	1	1	3	1	2	1	4	0
97	1	1	0	1	2	0	3	0	1	1	3	1	1	2	3	1	Bite by any rabid animal and contact with rabid animal saliva on open wound	1	Stop eating and drinking,hypersalivation and puppy sound in the abdomen	Change in behavior	1	3	1	2	1	1	1	1	3	1	2	2	3	0
98	0	2	1	1	0	0	0	0	1	1	3	2	3	2	3	1	Bite by any rabid animal, contact with rabid animal saliva on open wound and raw meat and milk	1	Stop eating and drinking,hypersalivation and hyrophobia	Change in behavior	1	3	1	2	1	3	2	1	4	1	2	2	3	0
99	0	1	1	1	3	0	4	0	1	1	2	1	2	2	3	1	Bite by any rabid animal, contact with rabid animal saliva on open wound and raw meat and milk	1	Stop eating and drinking and puppy sound in the abdomen	Change in behavior	1	3	1	2	1	1	2	1	1	1	2	2	3	0
100	1	1	1	1	1	0	3	0	1	1	3	1	2	2	3	1	Bite by any rabid animal and contact with rabid animal saliva on open wound	1	hypersalivation and puppy sound in the abdomen	Change in behavior	1	3	1	2	1	2	1	1	1	1	2	2	3	0
101	0	0	0	0	2	1	2	1	0	1	2	3	1	2	3	1	Bite by any rabid animal, contact with rabid animal saliva on open wound	1	Puppy sound in the abdomen	Change in behavior	1	3	1	3	3	2	2	1	3	1	2	2	3	0
102	1	0	0	0	3	1	4	1	0	1	2	1	1	2	2	1	Bite by any rabid animal, contact with rabid animal saliva on open wound	1	Paralysis	Change in behavior	1	3	3	2	1	1	1	1	1	1	2	3	4	0
103	1	0	0	1	3	1	4	1	0	1	2	3	3	2	2	1	Rabid animal respiration	1	Do not know	Change in behavior	1	4	1	2	1	3	1	1	1	1	2	3	4	0
104	0	2	1	1	1	0	0	0	0	1	3	2	1	2	3	1	bte by any rabid animal	1	Puppysound in the abdomen	Change in behavior	1	3	1	2	1	1	1	1	1	1	2	2	3	0
105	0	2	0	1	0	1	0	1	1	1	2	3	1	2	3	1	Bite by any rabid animal, contact with rabid animal saliva on open wound	1	Hydrophobia, puppy sound in the abdomen	Change in behavior	1	3	1	1	1	2	1	1	3	1	2	2	3	0
106	0	2	1	1	0	1	0	0	0	1	2	3	2	3	3	1	Bite by any rabid animal, contact with rabid animal saliva on open wound	1	Puppy sound in the abdomen	Do not know	1	4	3	3	2	3	1	1	3	1	2	3	4	0
107	0	1	0	1	1	0	0	0	0	1	2	2	1	2	3	1	Bite by any rabid animal, contact with rabid animal saliva on open wound, raw meat and milk	2	Puppy sound in the abdomen	Change in behavior	1	3	1	2	1	1	2	1	3	1	2	1	4	0
108	0	1	1	1	0	0	0	0	0	1	1	3	2	2	3	1	Bite by any rabid animal, contact with rabid animal saliva on open wound, raw meat and milk	1	Stop eating and drinking, Hypersalivation, puppy sound in the abdomen	Change in behavior	1	3	1	3	1	3	2	1	4	1	2	2	3	0
109	0	1	1	1	1	0	0	0	1	1	2	1	1	2	3	1	Bite by any rabid animal, contact with rabid animal saliva on open wound, raw meat and milk	1	Puppy sound in the abdomen	Change in behavior	1	3	1	2	1	2	1	1	3	1	2	2	3	0
110	0	2	1	1	1	0	0	0	0	1	2	1	1	2	3	1	Bite by any rabid animal, contact with rabid animal saliva on open wound, raw meat and milk, rabid animal respiration	1	Puppy sound in the abdomen	Change in behavior	1	3	1	3	1	2	2	1	3	1	1	2	3	0
111	1	0	1	2	1	0	1	1	0	1	2	3	4	2	3	1	Bite by any rabid animal, contact with rabid animal saliva on open wound, raw meat and milk	2	Puppy sound in the abdomen	Change in behavior	1	3	1	2	1	2	2	1	2	1	2	2	3	0
112	1	0	1	0	2	0	0	1	0	0	4	3	5	3	4	3	Do not know	3	Do not know	Do not know	3	4	3	3	3	3	3	3	4	3	4	3	4	0
113	1	0	1	0	1	0	3	0	0	1	2	1	1	2	3	1	Bite by any rabid animal, contact with rabid animal saliva on open wound, raw meat and milk	1	Puppy sound in the abdomen	Salivation and change in behavior	1	2	1	2	1	1	1	1	3	1	1	2	3	0
114	1	0	1	1	1	0	0	0	0	1	3	3	4	2	3	1	Bite by any rabid animal, contact with rabid animal saliva on open wound, raw meat and milk	1	Hypersalivation and Puppy sound in the abdomen	Salivation, stop eating and change in behavior	1	3	1	2	1	3	2	1	3	1	2	2	3	0
115	1	0	1	0	2	0	2	0	0	1	2	3	1	2	3	1	bite by any rabid animal	1	Puppy sound in the abdomen	Change in behavior	1	3	1	2	1	1	2	1	2	1	2	2	3	0
116	1	0	1	0	2	0	1	0	0	1	1	3	1	2	3	1	Bite by any rabid animal, contact with rabid animal saliva on open wound	1	Puppy sound in the abdomen	Change in behavior	1	3	1	2	1	2	1	1	4	1	1	2	3	0
117	0	1	1	1	1	0	0	0	0	1	3	2	1	2	1	1	Bite by any rabid animal, contact with rabid animal saliva on open wound, raw meat and milk	1	Puppy sound in the abdomen	Change in behavior	1	3	1	2	1	2	2	1	1	2	2	2	3	0
118	1	0	1	0	1	0	3	1	0	0	4	3	5	3	4	3	Do not know	3	Do not know	Do not know	3	4	3	3	3	3	3	3	4	3	4	3	4	0
119	0	2	1	1	0	1	0	1	0	1	2	3	1	2	3	1	Bite by any rabid animal, contact with rabid animal saliva on open wound, raw meat and milk, rabid animal respiration	1	Hypersalivation and Puppy sound in the abdomen	Change in behavior	1	3	1	3	1	1	2	1	4	1	2	2	3	0
120	1	0	1	0	2	0	1	0	1	1	3	1	1	3	3	1	bite by any rabid animal	1	Do not know	Change in behavior	1	4	3	2	3	1	1	1	2	1	2	2	3	0
121	1	1	0	1	1	0	3	1	1	1	3	2	3	2	3	1	Bite by any rabid animal, contact with rabid animal saliva on open wound and rabid animal respiration	1	Hypersalivation and Puppy sound in the abdomen	Salivation and change in behavior	1	3	1	2	1	1	1	1	2	1	2	2	3	0
122	1	1	1	1	2	0	3	1	1	1	2	2	4	2	3	1	Bite by any rabid animal, contact with rabid animal saliva on open wound, raw meat and milk and rabid animal respiration	1	stop eating and drinking, hypersalivation, hydrophobia and puppy sound in the abdomen	salivation, stop eating and drinking and change in behavior	1	2	1	2	1	1	3	1	1	1	2	2	3	1
123	0	0	0	0	2	0	2	0	1	1	2	3	2	2	3	1	Bite by any rabid animal, contact with rabid animal saliva on open wound and rabid animal respiration	1	Puppy sound in the abdomen	Do not know	1	3	1	2	1	1	2	1	1	1	2	2	3	0
124	0	0	0	0	2	0	2	0	0	1	2	2	3	2	3	1	Bite by any rabid animal, contact with rabid animal saliva on open wound, raw meat and milk and rabid animal respiration	1	stop eating and drinking, hypersalivation and puppy sound in the abdomen	Salivation and change in behavior	1	3	1	2	1	1	1	1	2	1	2	2	3	0
125	1	0	0	1	2	0	3	1	1	1	3	1	2	2	3	1	Bite by any rabid animal, contact with rabid animal saliva on open wound and rabid animal respiration	1	hypersalivation, hydrophobia and puppy sound in the abdomen	Salivation and change in behavior	1	3	1	2	1	2	2	1	1	1	2	2	2	0
126	0	0	0	0	2	1	2	0	0	1	2	3	1	3	2	1	bite by any rabid animal	1	Hydrophobia	Change in behavior	1	4	1	2	1	2	3	1	4	1	2	2	3	0
127	0	0	0	0	2	1	2	1	0	1	2	3	1	3	2	1	bite by any rabid animal	1	Puppy sound in the abdomen	Salivation	1	3	1	3	1	3	1	1	1	1	3	2	3	0
128	0	1	1	1	1	0	0	0	1	1	3	2	1	2	3	1	Bite by any rabid animal, contact with rabid animal saliva on open wound, raw meat and milk and rabid animal respiration	1	hypersalivation, hydrophobia and puppy sound in the abdomen	salivation, stop eating and drinking and change in behavior	1	2	1	2	2	1	2	1	3	1	2	2	3	0
129	0	2	1	1	1	0	0	0	1	1	3	1	1	2	3	1	Bite by any rabid animal, contact with rabid animal saliva on open wound and rabid animal respiration	1	Puppy sound in the abdomen	salivation, stop eating and drinking and change in behavior	1	2	1	1	1	1	1	1	2	1	2	2	3	0
130	0	0	1	0	3	0	0	1	1	1	2	3	1	3	3	1	Bite by any rabid animal, contact with rabid animal saliva on open wound and rabid animal respiration	1	hydrophobia and puppy sound in the abdomen	Change in behavior	1	3	1	2	1	1	1	1	2	1	2	1	4	1
131	0	0	1	0	2	0	3	1	1	1	3	1	2	2	3	1	Bite by any rabid animal and contact with rabid animal saliva on open wound	1	hypersalivation, hydrophobia and puppy sound in the abdomen	Salivation and change in behavior	1	3	1	1	1	1	2	1	2	1	2	2	3	0
132	0	0	1	0	1	0	0	0	1	1	2	3	4	2	3	1	Bite by any rabid animal, contact with rabid animal saliva on open wound, raw meat and milk and rabid animal respiration	1	hydrophobia and puppy sound in the abdomen	Salivation and change in behavior	1	2	1	2	1	1	2	1	1	1	2	2	3	0
133	0	0	0	2	0	0	0	0	1	0	4	3	5	3	4	3	Do not know	3	Do not know	Do not know	3	4	3	3	3	3	3	3	4	3	4	3	4	0
134	0	1	1	1	1	0	0	1	0	1	2	3	4	2	3	1	Bite by any rabid animal and rabid animal respiration	1	hydrophobia and puppy sound in the abdomen	Change in behavior	1	3	1	3	1	3	3	1	3	1	2	1	4	0
135	0	1	1	1	0	0	0	1	0	1	2	3	4	2	3	1	Bite by any rabid animal and contact with rabid animal saliva on open wound	1	Do not know	Do not know	1	2	1	2	1	3	1	1	3	1	2	2	3	0
136	0	0	1	0	2	0	0	0	1	1	2	3	4	2	3	1	Bite by any rabid animal and raw meat and milk	1	Stop eating and drinking,hypersalivation, hyrophobia and puppy sound in the abdomen	Salivation and change in behavior	1	1	1	2	3	2	1	1	3	3	1	1	4	0
137	0	0	1	0	2	0	0	1	0	1	2	3	3	2	3	1	Bite by any rabid animal, contact with rabid animal saliva on open wound and rabid animal respiration	1	Stop eating and drinking and puppy sound in the abdomen	Change in behavior	1	2	3	3	1	2	2	1	2	1	2	2	3	0
138	0	0	1	1	1	0	0	1	0	1	2	3	1	2	3	1	Bite by any rabid animal, contact with rabid animal saliva on open wound and rabid animal respiration	1	Do not know	Do not know	1	2	1	2	1	1	1	1	4	1	1	2	3	0
139	0	2	1	1	0	1	0	0	1	1	3	3	1	2	3	1	bite by any rabid animal	1	Puppy sound in the abdomen	Change in behavior	1	3	1	2	1	2	1	1	4	1	2	2	3	0
140	0	0	1	0	1	0	0	1	1	1	3	2	1	2	3	1	Bite by any rabid animal and contact with rabid animal saliva on open wound	1	hypersalivation, hydrophobia and puppy sound in the abdomen	Salivation and change in behavior	1	3	1	1	1	1	2	1	2	1	2	2	3	0

## Sheet: Demographic data n scores
ID	Residence	Age	Sex	Marital status	Education	Religion	Occupation	Dog Ownership	Knowing someone who had exposed to rabies	Knowledge score	Attidude score	Practice score
1	0	0	0	0	2	1	2	1	0	1	0	1
2	1	0	0	0	3	1	4	1	0	1	0	0
3	1	0	0	1	3	1	4	1	0	0	0	0
4	0	2	1	1	1	0	0	0	0	1	1	1
5	0	2	0	1	0	1	0	1	1	1	0	1
6	0	2	1	1	0	1	0	0	0	0	0	0
7	0	1	0	1	1	0	0	0	0	0	1	0
8	0	1	1	1	0	0	0	0	0	0	0	1
9	0	1	1	1	1	0	0	0	1	1	0	1
10	0	2	1	1	1	0	0	0	0	1	0	0
11	1	0	1	2	1	0	1	1	0	0	0	1
12	1	0	1	0	2	0	0	1	0	0	0	0
13	1	0	1	0	1	0	3	0	0	1	1	0
14	1	0	1	1	1	0	0	0	0	0	1	1
15	1	0	1	0	2	0	2	0	0	1	1	1
16	1	0	1	0	2	0	1	0	0	1	0	0
17	0	1	1	1	1	0	0	0	0	0	1	1
18	1	0	1	0	1	0	3	1	0	0	0	0
19	0	2	1	1	0	1	0	1	0	1	1	1
20	1	0	1	0	2	0	1	0	1	1	0	1
21	1	1	1	1	1	0	3	1	0	1	0	1
22	1	0	1	1	1	0	3	0	1	0	0	1
23	1	2	1	1	1	0	3	0	0	0	1	1
24	1	1	1	1	2	1	3	0	0	1	0	1
25	1	0	1	0	1	0	1	0	0	1	0	1
26	0	0	1	1	1	0	0	0	0	1	0	1
27	0	0	1	0	2	0	2	1	0	1	0	1
28	0	0	1	1	3	0	4	0	1	1	1	1
29	0	2	1	1	1	0	0	1	0	0	1	1
30	0	0	1	0	1	0	0	0	0	0	0	0
31	1	0	1	0	2	0	1	0	0	1	0	0
32	0	0	1	1	1	0	1	0	0	0	0	1
33	1	2	1	1	2	0	0	0	0	0	1	1
34	0	0	1	0	1	0	0	0	0	0	0	0
35	1	0	1	0	3	0	1	1	0	1	0	0
36	1	0	1	0	2	0	2	1	1	1	0	1
37	1	0	1	0	2	0	1	1	1	1	0	1
38	0	2	1	1	1	0	0	0	1	0	0	0
39	0	0	1	0	3	0	4	0	0	0	0	0
40	0	0	1	1	2	0	3	0	0	0	0	1
41	0	0	1	1	1	0	0	0	0	0	0	1
42	0	0	1	0	1	0	3	1	0	0	0	1
43	0	0	1	0	1	0	3	1	0	0	0	0
44	0	0	1	1	0	0	3	0	1	0	0	1
45	0	1	1	1	1	0	0	0	1	1	0	1
46	0	2	1	1	3	0	4	0	0	0	0	1
47	0	2	1	1	1	0	0	0	0	1	0	1
48	0	1	1	1	2	0	0	1	0	1	0	1
49	0	1	1	1	2	0	0	1	1	1	1	1
50	1	1	0	1	1	0	3	1	1	1	1	1
51	1	1	1	1	2	0	3	1	1	0	1	1
52	0	0	0	0	2	0	2	0	1	0	1	1
53	0	0	0	0	2	0	2	0	0	0	1	1
54	1	0	0	1	2	0	3	1	1	1	1	1
55	0	0	0	0	2	1	2	0	0	0	0	1
56	0	0	0	0	2	1	2	1	0	1	0	1
57	0	1	1	1	1	0	0	0	1	0	1	1
58	0	2	1	1	1	0	0	0	1	1	0	1
59	0	0	1	0	3	0	0	1	1	1	1	0
60	0	0	1	0	2	0	3	1	1	1	1	1
61	0	0	1	0	1	0	0	0	1	0	1	1
62	0	0	0	2	0	0	0	0	1	0	0	0
63	0	1	1	1	1	0	0	1	0	1	0	0
64	0	1	1	1	0	0	0	1	0	0	0	1
65	0	0	1	0	2	0	0	0	1	0	0	0
66	0	0	1	0	2	0	0	1	0	0	0	1
67	0	0	1	1	1	0	0	1	0	0	1	0
68	0	2	1	1	0	1	0	0	1	1	0	1
69	0	0	1	0	1	0	0	1	1	1	1	1
70	0	0	1	0	2	0	2	0	0	1	1	0
71	0	2	1	1	1	0	0	0	0	0	0	1
72	1	2	1	1	1	0	0	0	0	0	0	1
73	1	1	1	1	2	0	3	0	1	1	1	1
74	1	1	1	2	1	0	3	0	1	1	0	0
75	1	2	1	1	1	0	0	1	1	1	0	0
76	1	1	1	2	1	0	3	1	0	0	0	0
77	1	1	0	1	2	0	3	0	1	1	1	1
78	0	2	1	1	0	0	0	0	1	1	1	1
79	0	1	1	1	3	0	4	0	1	1	1	1
80	1	1	1	1	1	0	3	0	1	1	0	1
81	0	2	1	1	1	0	0	0	0	0	0	1
82	1	2	1	1	1	0	0	0	0	0	0	1
83	1	1	1	1	2	0	3	0	1	1	1	1
84	1	1	1	2	1	0	3	0	1	1	0	0
85	1	2	1	1	1	0	0	1	1	1	0	0
86	1	1	1	2	1	0	3	1	0	0	0	0
87	1	1	0	1	2	0	3	0	1	1	1	1
88	0	2	1	1	0	0	0	0	1	0	1	1
89	0	1	1	1	3	0	4	0	1	1	1	1
90	1	1	1	1	1	0	3	0	1	1	0	1
91	0	2	1	1	1	0	0	0	0	0	0	1
92	1	2	1	1	1	0	0	0	0	0	0	1
93	1	1	1	1	2	0	3	0	1	1	1	1
94	1	1	1	2	1	0	3	0	1	1	0	0
95	1	2	1	1	1	0	0	1	1	1	0	0
96	1	1	1	2	1	0	3	1	0	0	0	0
97	1	1	0	1	2	0	3	0	1	1	1	1
98	0	2	1	1	0	0	0	0	1	1	1	1
99	0	1	1	1	3	0	4	0	1	1	1	1
100	1	1	1	1	1	0	3	0	1	1	0	1
101	0	0	0	0	2	1	2	1	0	1	0	1
102	1	0	0	0	3	1	4	1	0	1	0	0
103	1	0	0	1	3	1	4	1	0	0	0	0
104	0	2	1	1	1	0	0	0	0	1	1	1
105	0	2	0	1	0	1	0	1	1	1	0	1
106	0	2	1	1	0	1	0	0	0	0	0	0
107	0	1	0	1	1	0	0	0	0	0	1	0
108	0	1	1	1	0	0	0	0	0	0	0	1
109	0	1	1	1	1	0	0	0	1	1	0	1
110	0	2	1	1	1	0	0	0	0	1	0	0
111	1	0	1	2	1	0	1	1	0	0	1	1
112	1	0	1	0	2	0	0	1	0	0	0	0
113	1	0	1	0	1	0	3	0	0	1	1	0
114	1	0	1	1	1	0	0	0	0	0	1	1
115	1	0	1	0	2	0	2	0	0	1	1	1
116	1	0	1	0	2	0	1	0	0	1	0	0
117	0	1	1	1	1	0	0	0	0	0	1	1
118	1	0	1	0	1	0	3	1	0	0	0	0
119	0	2	1	1	0	1	0	1	0	1	1	1
120	1	0	1	0	2	0	1	0	1	1	0	1
121	1	1	0	1	1	0	3	1	1	1	1	1
122	1	1	1	1	2	0	3	1	1	0	1	1
123	0	0	0	0	2	0	2	0	1	0	1	1
124	0	0	0	0	2	0	2	0	0	0	1	1
125	1	0	0	1	2	0	3	1	1	1	1	1
126	0	0	0	0	2	1	2	0	0	1	0	1
127	0	0	0	0	2	1	2	1	0	1	0	1
128	0	1	1	1	1	0	0	0	1	0	1	1
129	0	2	1	1	1	0	0	0	1	1	0	1
130	0	0	1	0	3	0	0	1	1	1	1	0
131	0	0	1	0	2	0	3	1	1	1	1	1
132	0	0	1	0	1	0	0	0	1	0	1	1
133	0	0	0	2	0	0	0	0	1	0	0	0
134	0	1	1	1	1	0	0	1	0	1	0	0
135	0	1	1	1	0	0	0	1	0	0	0	1
136	0	0	1	0	2	0	0	0	1	0	0	0
137	0	0	1	0	2	0	0	1	0	0	0	1
138	0	0	1	1	1	0	0	1	0	0	1	0
139	0	2	1	1	0	1	0	0	1	1	0	1
140	0	0	1	0	1	0	0	1	1	1	1	1

## Sheet: Scored
ID	Residence	Age	Sex	Marital status	Education	Religion	Occupation	Dog Ownership	Knowing someone who had exposed to rabies	have you ever heard of rabies	From where you heard of rabies	cause of the disease	season rabies is more common	source of rabies	species commonly affected by rabies	does rabies transmitted from animal to human	how rabies transmitted from animal to human	preventable by dog vaccination	signs and symptoms of rabies in human	signs and symptoms of rabies in animals	knowing fatal nature of rabies	Incubation period of rabies	PEP prevent disease development	eating roasted meat of animal died of rabies could be medicine for rabies	free roaming or stray dogs are important in rabies transmission	may exposure go unrecognised without showing any sign	rabies is curable after onset of symptom	eliminating stray or confining dogs help to prevent rabies	what first aid applied following bite by suspected rabid animal	when would you present to hospital after bite	how rabies suspected bite managed	what action for rabid animal	if killed what action taken with the carcass	are you vaccinating your dogs against rabies once a year	Knowledge score	Attidude score	Practice score
1	0	0	0	0	2	1	2	1	0	1	1	0	1	1	1	1	1	1	0	1	1	1	1	0	0	0	1	1	0	1	1	1	1	0	1	0	1
2	1	0	0	0	3	1	4	1	0	1	1	1	1	1	1	1	1	1	1	1	1	1	0	1	1	1	0	1	1	1	1	0	0	0	1	0	0
3	1	0	0	1	3	1	4	1	0	1	1	0	0	1	1	1	1	1	0	1	1	0	1	1	1	0	0	1	1	1	1	0	0	0	0	0	0
4	0	2	1	1	1	0	0	0	0	1	1	0	1	1	1	1	1	1	0	1	1	1	1	1	1	1	0	1	1	1	1	1	1	0	1	1	1
5	0	2	0	1	0	1	0	1	1	1	1	0	1	1	1	1	1	1	0	1	1	1	1	0	1	0	0	1	0	1	1	1	1	0	1	0	1
6	0	2	1	1	0	1	0	0	0	1	1	0	0	0	1	1	1	1	0	0	1	0	0	0	0	0	0	1	0	1	1	0	0	0	0	0	0
7	0	1	0	1	1	0	0	0	0	1	1	0	1	1	1	1	0	0	0	1	1	1	1	1	1	1	1	1	0	1	1	0	0	0	0	1	0
8	0	1	1	1	0	0	0	0	0	1	1	0	0	1	1	1	0	1	0	1	1	1	1	0	1	0	1	1	0	1	1	1	1	0	0	0	1
9	0	1	1	1	1	0	0	0	1	1	1	1	1	1	1	1	0	1	0	1	1	1	1	1	1	0	0	1	0	1	1	1	1	0	1	0	1
10	0	2	1	1	1	0	0	0	0	1	1	1	1	1	1	1	0	1	0	1	1	1	1	0	1	0	1	1	0	1	0	1	1	0	1	0	0
11	1	0	1	2	1	0	1	1	0	1	1	0	0	1	1	1	0	0	0	1	1	1	1	1	1	0	1	1	0	1	1	1	1	0	0	0	1
12	1	0	1	0	2	0	0	1	0	0	1	0	0	0	0	0	0	0	0	0	0	0	0	0	0	0	0	0	0	0	0	0	0	0	0	0	0
13	1	0	1	0	1	0	3	0	0	1	1	1	1	1	1	1	0	1	0	1	1	0	1	1	1	1	0	1	0	1	0	1	1	0	1	1	0
14	1	0	1	1	1	0	0	0	0	1	1	0	0	1	1	1	0	1	0	1	1	1	1	1	1	0	1	1	0	1	1	1	1	0	0	1	1
15	1	0	1	0	2	0	2	0	0	1	1	0	1	1	1	1	1	1	0	1	1	1	1	1	1	1	1	1	0	1	1	1	1	0	1	1	1
16	1	0	1	0	2	0	1	0	0	1	1	0	1	1	1	1	1	1	0	1	1	1	1	1	1	0	0	1	0	1	0	1	1	0	1	0	0
17	0	1	1	1	1	0	0	0	0	1	1	0	1	1	0	1	0	1	0	1	1	1	1	1	1	0	1	1	1	0	1	1	1	0	0	1	1
18	1	0	1	0	1	0	3	1	0	0	0	0	0	0	0	0	0	0	0	0	0	0	0	0	0	0	0	0	0	0	0	0	0	0	0	0	0
19	0	2	1	1	0	1	0	1	0	1	1	0	1	1	1	1	0	1	0	1	1	1	1	0	1	1	1	1	0	1	1	1	1	0	1	1	1
20	1	0	1	0	2	0	1	0	1	1	1	1	1	0	1	1	1	1	0	1	1	0	0	1	0	1	0	1	0	1	1	1	1	0	1	0	1
21	1	1	1	1	1	0	3	1	0	1	1	1	1	1	1	1	1	1	0	1	1	0	1	1	1	0	0	1	1	1	1	1	1	0	1	0	1
22	1	0	1	1	1	0	3	0	1	1	1	0	0	0	0	1	0	1	1	1	1	1	1	1	1	0	0	1	0	1	1	1	1	0	0	0	1
23	1	2	1	1	1	0	3	0	0	1	1	0	1	0	1	1	0	1	0	1	1	1	1	1	1	1	1	1	0	1	1	1	1	0	0	1	1
24	1	1	1	1	2	1	3	0	0	1	1	1	1	1	1	1	1	1	0	1	1	1	1	0	1	1	0	1	0	1	1	1	1	0	1	0	1
25	1	0	1	0	1	0	1	0	0	1	1	1	1	1	1	1	1	1	0	1	1	1	1	1	1	0	0	1	1	1	1	1	1	0	1	0	1
26	0	0	1	1	1	0	0	0	0	1	1	0	0	1	1	1	1	1	0	1	1	1	1	1	1	0	0	1	0	1	1	1	1	0	1	0	1
27	0	0	1	0	2	0	2	1	0	1	1	1	1	1	1	1	0	1	0	1	1	1	0	0	1	0	0	1	1	1	1	1	1	0	1	0	1
28	0	0	1	1	3	0	4	0	1	1	1	1	0	1	1	1	1	1	0	1	1	0	1	1	1	0	0	1	0	1	1	1	1	0	1	1	1
29	0	2	1	1	1	0	0	1	0	1	1	0	0	1	1	1	0	1	0	1	1	0	1	1	1	0	1	1	0	1	1	1	1	0	0	1	1
30	0	0	1	0	1	0	0	0	0	1	1	0	1	1	1	0	0	0	0	0	0	0	0	0	0	0	0	0	0	1	1	1	0	0	0	0	0
31	1	0	1	0	2	0	1	0	0	1	1	1	0	1	1	1	1	1	0	0	1	1	1	1	1	0	0	1	0	1	1	0	0	0	1	0	0
32	0	0	1	1	1	0	1	0	0	1	1	0	0	1	1	1	1	1	0	0	0	0	1	0	1	0	0	1	0	1	1	1	1	0	0	0	1
33	1	2	1	1	2	0	0	0	0	1	1	0	0	1	1	1	0	1	0	1	1	0	1	1	1	0	1	1	0	1	1	1	1	0	0	1	1
34	0	0	1	0	1	0	0	0	0	1	1	0	0	1	1	1	0	1	0	1	0	0	1	1	1	0	0	1	0	0	1	1	1	0	0	0	0
35	1	0	1	0	3	0	1	1	0	1	1	1	1	1	1	1	1	1	0	1	0	0	1	1	1	0	0	1	0	1	1	1	0	0	1	0	0
36	1	0	1	0	2	0	2	1	1	1	1	1	1	1	1	1	0	1	0	1	1	1	1	1	1	0	0	1	0	1	1	1	1	1	1	0	1
37	1	0	1	0	2	0	1	1	1	1	1	0	0	1	1	1	1	1	0	1	1	1	1	0	1	0	0	1	0	1	1	1	1	0	1	0	1
38	0	2	1	1	1	0	0	0	1	1	1	1	0	1	1	1	0	1	0	1	1	0	0	0	1	1	1	1	0	0	0	1	1	0	0	0	0
39	0	0	1	0	3	0	4	0	0	1	1	0	0	1	1	1	1	1	0	0	1	0	1	1	1	0	0	1	0	1	0	1	1	0	0	0	0
40	0	0	1	1	2	0	3	0	0	1	1	0	1	0	0	0	0	0	0	0	1	1	1	1	1	0	0	1	1	1	1	1	1	0	0	0	1
41	0	0	1	1	1	0	0	0	0	1	1	0	0	1	1	1	0	1	0	1	1	1	1	1	1	0	0	1	0	1	1	1	1	0	0	0	1
42	0	0	1	0	1	0	3	1	0	1	1	0	1	1	1	1	0	0	0	0	1	0	1	0	1	0	0	1	0	1	1	1	1	0	0	0	1
43	0	0	1	0	1	0	3	1	0	1	1	0	0	0	1	1	1	1	0	1	1	1	1	0	1	0	1	1	0	1	0	1	1	0	0	0	0
44	0	0	1	1	0	0	3	0	1	1	1	0	0	1	1	1	0	1	0	1	1	0	1	1	1	0	0	1	0	1	1	1	1	0	0	0	1
45	0	1	1	1	1	0	0	0	1	1	1	0	1	1	1	1	1	1	0	1	1	1	1	1	1	0	0	1	1	1	1	1	1	0	1	0	1
46	0	2	1	1	3	0	4	0	0	1	1	1	0	0	1	1	0	1	0	1	1	0	1	1	1	0	0	1	0	1	1	1	1	0	0	0	1
47	0	2	1	1	1	0	0	0	0	1	1	0	1	1	1	1	1	1	0	1	1	1	1	0	1	0	0	1	0	1	1	1	1	0	1	0	1
48	0	1	1	1	2	0	0	1	0	1	1	1	0	1	1	1	0	1	0	1	1	1	1	0	1	0	1	1	0	1	1	1	1	0	1	0	1
49	0	1	1	1	2	0	0	1	1	1	1	1	0	1	1	1	1	1	0	1	1	1	1	1	1	0	1	1	0	1	1	1	1	0	1	1	1
50	1	1	0	1	1	0	3	1	1	1	1	0	0	1	1	1	1	1	0	1	1	1	1	1	1	1	0	1	0	1	1	1	1	0	1	1	1
51	1	1	1	1	2	0	3	1	1	1	1	0	0	1	1	1	0	1	0	1	1	0	1	1	1	1	0	1	1	1	1	1	1	1	0	1	1
52	0	0	0	0	2	0	2	0	1	1	1	0	0	1	1	1	1	1	0	0	1	1	1	1	1	1	1	1	1	1	1	1	1	0	0	1	1
53	0	0	0	0	2	0	2	0	0	1	1	0	0	1	1	1	0	1	0	1	1	1	1	1	1	1	0	1	0	1	1	1	1	0	0	1	1
54	1	0	0	1	2	0	3	1	1	1	1	1	0	1	1	1	1	1	0	1	1	1	1	1	1	0	1	1	1	1	1	1	1	0	1	1	1
55	0	0	0	0	2	1	2	0	0	1	1	0	1	0	1	1	1	1	0	1	1	0	1	1	1	0	0	1	0	1	1	1	1	0	0	0	1
56	0	0	0	0	2	1	2	1	0	1	1	0	1	0	1	1	1	1	0	1	1	1	1	0	1	0	0	1	1	1	0	1	1	0	1	0	1
57	0	1	1	1	1	0	0	0	1	1	1	0	1	1	1	1	0	1	0	1	1	0	1	1	0	1	1	1	0	1	1	1	1	0	0	1	1
58	0	2	1	1	1	0	0	0	1	1	1	1	1	1	1	1	1	1	0	1	1	0	1	0	1	1	0	1	0	1	1	1	1	0	1	0	1
59	0	0	1	0	3	0	0	1	1	1	1	0	1	0	1	1	1	1	0	1	1	1	1	1	1	1	0	1	0	1	1	0	0	1	1	1	0
60	0	0	1	0	2	0	3	1	1	1	1	1	0	1	1	1	1	1	0	1	1	1	1	0	1	1	1	1	0	1	1	1	1	0	1	1	1
61	0	0	1	0	1	0	0	0	1	1	1	0	0	1	1	1	0	1	0	1	1	0	1	1	1	1	1	1	1	1	1	1	1	0	0	1	1
62	0	0	0	2	0	0	0	0	1	0	0	0	0	0	0	0	0	0	0	0	0	0	0	0	0	0	0	0	0	0	0	0	0	0	0	0	0
63	0	1	1	1	1	0	0	1	0	1	1	0	0	1	1	1	1	1	0	1	1	1	1	0	1	0	0	1	0	1	1	0	0	0	1	0	0
64	0	1	1	1	0	0	0	1	0	1	1	0	0	1	1	1	1	1	0	0	1	0	1	1	1	0	0	1	0	1	1	1	1	0	0	0	1
65	0	0	1	0	2	0	0	0	1	1	1	0	0	1	1	1	0	1	0	1	1	0	1	1	0	0	0	1	0	0	0	0	0	0	0	0	0
66	0	0	1	0	2	0	0	1	0	1	1	0	0	1	1	1	1	1	0	1	1	0	0	0	1	0	1	1	0	1	1	1	1	0	0	0	1
67	0	0	1	1	1	0	0	1	0	1	1	0	1	1	1	1	1	1	0	0	1	0	1	1	1	1	0	1	0	1	0	1	1	0	0	1	0
68	0	2	1	1	0	1	0	0	1	1	1	0	1	1	1	1	1	1	0	1	1	1	1	1	1	0	0	1	0	1	1	1	1	0	1	0	1
69	0	0	1	0	1	0	0	1	1	1	1	0	1	1	1	1	1	1	0	1	1	1	1	0	1	1	1	1	0	1	1	1	1	0	1	1	1
70	0	0	1	0	2	0	2	0	0	1	1	1	1	1	1	1	0	1	0	1	1	1	1	1	1	1	1	1	0	1	1	0	0	0	1	1	0
71	0	2	1	1	1	0	0	0	0	1	1	0	0	1	1	1	1	1	0	0	1	1	1	0	1	0	1	1	0	1	1	1	1	0	0	0	1
72	1	2	1	1	1	0	0	0	0	1	1	0	0	1	1	1	0	1	0	1	1	1	1	1	1	0	0	1	1	1	1	1	1	0	0	0	1
73	1	1	1	1	2	0	3	0	1	1	1	1	1	1	1	1	0	1	0	1	1	1	1	1	1	0	1	1	0	1	1	1	1	0	1	1	1
74	1	1	1	2	1	0	3	0	1	1	1	0	1	1	1	1	0	1	0	1	1	1	1	0	1	0	0	1	0	0	0	1	1	0	1	0	0
75	1	2	1	1	1	0	0	1	1	1	1	0	0	1	1	1	0	1	1	1	1	1	0	0	1	1	1	1	0	0	0	1	1	0	1	0	0
76	1	1	1	2	1	0	3	1	0	1	1	0	1	1	1	1	1	0	1	0	1	0	1	1	1	0	0	1	0	1	1	0	0	0	0	0	0
77	1	1	0	1	2	0	3	0	1	1	1	1	1	1	1	1	1	1	0	1	1	1	1	1	1	1	0	1	0	1	1	1	1	0	1	1	1
78	0	2	1	1	0	0	0	0	1	1	1	0	0	1	1	1	0	1	1	1	1	1	1	1	1	0	1	1	0	1	1	1	1	0	1	1	1
79	0	1	1	1	3	0	4	0	1	1	1	1	0	1	1	1	0	1	0	1	1	1	1	1	1	1	1	1	1	1	1	1	1	0	1	1	1
80	1	1	1	1	1	0	3	0	1	1	1	1	0	1	1	1	1	1	0	1	1	1	1	1	1	0	0	1	1	1	1	1	1	0	1	0	1
81	0	2	1	1	1	0	0	0	0	1	1	0	0	1	1	1	1	1	0	0	1	1	1	0	1	0	1	1	0	1	1	1	1	0	0	0	1
82	1	2	1	1	1	0	0	0	0	1	1	0	0	1	1	1	0	1	0	1	1	1	1	1	1	0	0	1	1	1	1	1	1	0	0	0	1
83	1	1	1	1	2	0	3	0	1	1	1	1	1	1	1	1	0	1	0	1	1	1	1	1	1	0	1	1	0	1	1	1	1	0	1	1	1
84	1	1	1	2	1	0	3	0	1	1	1	0	1	1	1	1	0	1	0	1	1	1	1	0	1	0	0	1	0	0	0	1	1	0	1	0	0
85	1	2	1	1	1	0	0	1	1	1	1	0	0	1	1	1	0	1	1	1	1	1	0	0	1	1	1	1	0	0	0	1	1	0	1	0	0
86	1	1	1	2	1	0	3	1	0	1	1	0	1	1	1	1	1	0	1	0	1	0	1	1	1	0	0	1	0	1	1	0	0	0	0	0	0
87	1	1	0	1	2	0	3	0	1	1	1	1	1	1	1	1	1	1	0	1	1	1	1	1	1	1	0	1	0	1	1	1	1	0	1	1	1
88	0	2	1	1	0	0	0	0	1	1	1	0	0	1	1	1	0	1	0	1	1	1	1	1	1	0	1	1	0	1	1	1	1	0	0	1	1
89	0	1	1	1	3	0	4	0	1	1	1	1	0	1	1	1	0	1	0	1	1	1	1	1	1	1	1	1	1	1	1	1	1	0	1	1	1
90	1	1	1	1	1	0	3	0	1	1	1	1	0	1	1	1	1	1	0	1	1	1	1	1	1	0	0	1	1	1	1	1	1	0	1	0	1
91	0	2	1	1	1	0	0	0	0	1	1	0	0	1	1	1	1	1	0	0	1	1	1	0	1	0	1	1	0	1	1	1	1	0	0	0	1
92	1	2	1	1	1	0	0	0	0	1	1	0	0	1	1	1	0	1	0	1	1	1	1	1	1	0	0	1	1	1	1	1	1	0	0	0	1
93	1	1	1	1	2	0	3	0	1	1	1	1	1	1	1	1	0	1	0	1	1	1	1	1	1	0	1	1	0	1	1	1	1	0	1	1	1
94	1	1	1	2	1	0	3	0	1	1	1	0	1	1	1	1	0	1	0	1	1	1	1	0	1	0	0	1	0	0	0	1	1	0	1	0	0
95	1	2	1	1	1	0	0	1	1	1	1	0	0	1	1	1	0	1	1	1	1	1	0	0	1	1	1	1	0	0	0	1	1	0	1	0	0
96	1	1	1	2	1	0	3	1	0	1	1	0	1	1	1	1	1	0	1	0	1	0	1	1	1	0	0	1	0	1	1	0	0	0	0	0	0
97	1	1	0	1	2	0	3	0	1	1	1	1	1	1	1	1	1	1	0	1	1	1	1	1	1	1	0	1	0	1	1	1	1	0	1	1	1
98	0	2	1	1	0	0	0	0	1	1	1	0	0	1	1	1	0	1	1	1	1	1	1	1	1	0	1	1	0	1	1	1	1	0	1	1	1
99	0	1	1	1	3	0	4	0	1	1	1	1	0	1	1	1	0	1	0	1	1	1	1	1	1	1	1	1	1	1	1	1	1	0	1	1	1
100	1	1	1	1	1	0	3	0	1	1	1	1	0	1	1	1	1	1	0	1	1	1	1	1	1	0	0	1	1	1	1	1	1	0	1	0	1
101	0	0	0	0	2	1	2	1	0	1	1	0	1	1	1	1	1	1	0	1	1	1	1	0	0	0	1	1	0	1	1	1	1	0	1	0	1
102	1	0	0	0	3	1	4	1	0	1	1	1	1	1	1	1	1	1	1	1	1	1	0	1	1	1	0	1	1	1	1	0	0	0	1	0	0
103	1	0	0	1	3	1	4	1	0	1	1	0	0	1	1	1	1	1	0	1	1	0	1	1	1	0	0	1	1	1	1	0	0	0	0	0	0
104	0	2	1	1	1	0	0	0	0	1	1	0	1	1	1	1	1	1	0	1	1	1	1	1	1	1	0	1	1	1	1	1	1	0	1	1	1
105	0	2	0	1	0	1	0	1	1	1	1	0	1	1	1	1	1	1	0	1	1	1	1	0	1	0	0	1	0	1	1	1	1	0	1	0	1
106	0	2	1	1	0	1	0	0	0	1	1	0	0	0	1	1	1	1	0	0	1	0	0	0	0	0	0	1	0	1	1	0	0	0	0	0	0
107	0	1	0	1	1	0	0	0	0	1	1	0	1	1	1	1	0	0	0	1	1	1	1	1	1	1	1	1	0	1	1	0	0	0	0	1	0
108	0	1	1	1	0	0	0	0	0	1	1	0	0	1	1	1	0	1	0	1	1	1	1	0	1	0	1	1	0	1	1	1	1	0	0	0	1
109	0	1	1	1	1	0	0	0	1	1	1	1	1	1	1	1	0	1	0	1	1	1	1	1	1	0	0	1	0	1	1	1	1	0	1	0	1
110	0	2	1	1	1	0	0	0	0	1	1	1	1	1	1	1	0	1	0	1	1	1	1	0	1	0	1	1	0	1	0	1	1	0	1	0	0
111	1	0	1	2	1	0	1	1	0	1	1	0	0	1	1	1	0	0	0	1	1	1	1	1	1	0	1	1	0	1	1	1	1	0	0	1	1
112	1	0	1	0	2	0	0	1	0	0	0	0	0	0	0	0	0	0	0	0	0	0	0	0	0	0	0	0	0	0	0	0	0	0	0	0	0
113	1	0	1	0	1	0	3	0	0	1	1	1	1	1	1	1	0	1	0	1	1	0	1	1	1	1	0	1	0	1	0	1	1	0	1	1	0
114	1	0	1	1	1	0	0	0	0	1	1	0	0	1	1	1	0	1	0	1	1	1	1	1	1	0	1	1	0	1	1	1	1	0	0	1	1
115	1	0	1	0	2	0	2	0	0	1	1	0	1	1	1	1	1	1	0	1	1	1	1	1	1	1	1	1	0	1	1	1	1	0	1	1	1
116	1	0	1	0	2	0	1	0	0	1	1	0	1	1	1	1	1	1	0	1	1	1	1	1	1	0	0	1	0	1	0	1	1	0	1	0	0
117	0	1	1	1	1	0	0	0	0	1	1	0	1	1	0	1	0	1	0	1	1	1	1	1	1	0	1	1	1	0	1	1	1	0	0	1	1
118	1	0	1	0	1	0	3	1	0	0	0	0	0	0	0	0	0	0	0	0	0	0	0	0	0	0	0	0	0	0	0	0	0	0	0	0	0
119	0	2	1	1	0	1	0	1	0	1	1	0	1	1	1	1	0	1	0	1	1	1	1	0	1	1	1	1	0	1	1	1	1	0	1	1	1
120	1	0	1	0	2	0	1	0	1	1	1	1	1	0	1	1	1	1	0	1	1	0	0	1	0	1	0	1	0	1	1	1	1	0	1	0	1
121	1	1	0	1	1	0	3	1	1	1	1	0	0	1	1	1	1	1	0	1	1	1	1	1	1	1	0	1	0	1	1	1	1	0	1	1	1
122	1	1	1	1	2	0	3	1	1	1	1	0	0	1	1	1	0	1	0	1	1	0	1	1	1	1	0	1	1	1	1	1	1	1	0	1	1
123	0	0	0	0	2	0	2	0	1	1	1	0	0	1	1	1	1	1	0	0	1	1	1	1	1	1	1	1	1	1	1	1	1	0	0	1	1
124	0	0	0	0	2	0	2	0	0	1	1	0	0	1	1	1	0	1	0	1	1	1	1	1	1	1	0	1	0	1	1	1	1	0	0	1	1
125	1	0	0	1	2	0	3	1	1	1	1	1	0	1	1	1	1	1	0	1	1	1	1	1	1	0	1	1	1	1	1	1	1	0	1	1	1
126	0	0	0	0	2	1	2	0	0	1	1	0	1	0	1	1	1	1	1	1	1	0	1	1	1	0	0	1	0	1	1	1	1	0	1	0	1
127	0	0	0	0	2	1	2	1	0	1	1	0	1	0	1	1	1	1	0	1	1	1	1	0	1	0	0	1	1	1	0	1	1	0	1	0	1
128	0	1	1	1	1	0	0	0	1	1	1	0	1	1	1	1	0	1	0	1	1	0	1	1	0	1	1	1	0	1	1	1	1	0	0	1	1
129	0	2	1	1	1	0	0	0	1	1	1	1	1	1	1	1	1	1	0	1	1	0	1	0	1	1	0	1	0	1	1	1	1	0	1	0	1
130	0	0	1	0	3	0	0	1	1	1	1	0	1	0	1	1	1	1	0	1	1	1	1	1	1	1	0	1	0	1	1	0	0	1	1	1	0
131	0	0	1	0	2	0	3	1	1	1	1	1	0	1	1	1	1	1	0	1	1	1	1	0	1	1	1	1	0	1	1	1	1	0	1	1	1
132	0	0	1	0	1	0	0	0	1	1	1	0	0	1	1	1	0	1	0	1	1	0	1	1	1	1	1	1	1	1	1	1	1	0	0	1	1
133	0	0	0	2	0	0	0	0	1	0	0	0	0	0	0	0	0	0	0	0	0	0	0	0	0	0	0	0	0	0	0	0	0	0	0	0	0
134	0	1	1	1	1	0	0	1	0	1	1	0	0	1	1	1	1	1	0	1	1	1	1	0	1	0	0	1	0	1	1	0	0	0	1	0	0
135	0	1	1	1	0	0	0	1	0	1	1	0	0	1	1	1	1	1	0	0	1	0	1	1	1	0	0	1	0	1	1	1	1	0	0	0	1
136	0	0	1	0	2	0	0	0	1	1	1	0	0	1	1	1	0	1	0	1	1	0	1	1	0	0	0	1	0	0	0	0	0	0	0	0	0
137	0	0	1	0	2	0	0	1	0	1	1	0	0	1	1	1	1	1	0	1	1	0	0	0	1	0	1	1	0	1	1	1	1	0	0	0	1
138	0	0	1	1	1	0	0	1	0	1	1	0	1	1	1	1	1	1	0	0	1	0	1	1	1	1	0	1	0	1	0	1	1	0	0	1	0
139	0	2	1	1	0	1	0	0	1	1	1	0	1	1	1	1	1	1	0	1	1	1	1	1	1	0	0	1	0	1	1	1	1	0	1	0	1
140	0	0	1	0	1	0	0	1	1	1	1	0	1	1	1	1	1	1	0	1	1	1	1	0	1	1	1	1	0	1	1	1	1	0	1	1	1

## Sheet: Score Dictionary
1= Good knowledge, Favourable attitude and Good practice
0= Poor knowledge, un favourable attitude and Poor practice

## Sheet: Data Dictionary
ID=1,2,3..
Residence, Urban=1, Rural=0
Age, 18-30=0, 31-45=1, ≥46=2
sex, male=1, female=0
Marital status, Single=0, married=1, Divorced=2
Education, Illitrate=0, primary=1, Secondary school=2, Diploma and above=3,
Religion, Muslim=0, Orthodox=1,
Occupation, Farmer=0, Daily laborer=1, Student=2, Merchant=3, Civil servant=4
Dog ownership, Yes=1, No=0
Knowing someone who had exposed to rabies, yes= 1, no=0
have you ever heard of rabies, yes=1, no=0
From where you heard of rabies, mass media=1, non mass media=2, mixed source=3, nowhere=4
cause of the disease, virus=1,bacteria=2, Do not know=3
season rabies is more common, Summer=1, Autumn=2, Winter=3, Spring=4, do not know=5
source of rabies, Dog=1, Dog and wild canine =2, I do not know=3
species commonly affected by rabies, Dog only=1, Dog and human=2, Human and other domestic animals =3 Don’t know=4
does rabies transmitted from animal to human, yes=1, no=2, do not know=3
how rabies transmitted from animal to human,Bite by any rabid animal=1,Contact with rabid animal saliva on open wound=2 Raw meat and milk=3 Rabid animal respiration=4, Do not know=5
preventable by dog vaccination, yes=1, no=2, do not know=3
signs and symptoms of a person bitten by a rabid dog, paralysis=1, Stop eating and drinking=2, Hypersalivation=3,Hydrophobia=4,puppy sound in the abdomen=5, Do not know=6
signs and symptoms of rabies in animals, Salivation=1, Stop eating and drinking=2,change in behavior=3,. Do not know=4
knowing fatal nature of rabies, yes=1, no=2, do not know=3
Incubation period of rabies, Immidiate=1, Less than 40 days=2, Greater than 40 days=3, Do not know=4
PEP prevent disease development, yes=1, no=2, do not know=3
eating roasted meat of animal died of rabies could be medicine for rabies, yes=1, no=2, do not know=3
free roaming or stray dogs are important in rabies transmission, yes=1, no=2, do not know=3
may exposure go unrecognised without showing any sign, yes=1, no=2, do not know=3
rabies is curable after onset of symptom, yes=1, no=2, do not know=3
eliminating stray or confining dogs help to prevent rabies, yes=1, no=2, do not know=3
what first aid applied following bite by suspected rabid animal, Immediately washing the wound with soap and water=1, tying with cloth=2, Went to traditional healer=3, nothing =4
when would you present to hospital after bite? Immediately after being bitten=1, Between 2 to 14 days after being bitten=2, Would do nothing =3
how rabies suspected bite managed, Herbal remedies=1, Post exposure prophylaxis=2, Holy water=3, I don’t know=4
what action for rabid animal, Tie=1 Killed by community=2, Do not know=3
if killed what action taken with the carcass, Throw it away=1, Burn=2, Bury=3, Don’t know=4
are you vaccinating your dogs against rabies once a year, yes=1, no=0
